# Supplementary material for: Caterpillar–parasitoid interactions: species-specific influences on host microbiome composition
Source: FEMS Microbiol Ecol. 2024 Aug 20;100(10):fiae115. doi: 10.1093/femsec/fiae115 (PMC11407444; doi:10.1093/femsec/fiae115)
Supplement: fiae115_Supplemental_File [file fiae115_supplemental_file.zip]

Archive with 1 entries (1 files):
- Supplementary file 1_Gloder et al.xlsx
