# Supplementary material for: Caterpillar–parasitoid interactions: species-specific influences on host microbiome composition
Source: FEMS Microbiol Ecol. 2024 Aug 20;100(10):fiae115. doi: 10.1093/femsec/fiae115 (PMC11407444; doi:10.1093/femsec/fiae115)
Supplement: fiae115_Supplemental_File [file fiae115_supplemental_file.zip › Supplementary file 1_Gloder et al.xlsx]

## Sheet: Table S1 sample details
Table S1: Sample list details
		Parasitised by
Collected caterpillars	Unparasitised	C. glomerata	C. rubecula	Total
Pieris brassicae	8	8	8	24
Pieris rapae	8	8	8	24
Total	16	16	16
Microbiome samples retained in data analysis*					Caterpillar microbiomes retained in data analysis*
External microbiome caterpillars	43				External				Internal
Internal microbiome caterpillars	46				PBUNext	8	PRUNext	6	PBUNint	8	PRUNint	7
External microbiome parasitoid larvae	30				PBCGext	8	PRCGext	6	PBCGint	8	PRCGint	8
Internal microbiome parasitoid larvae	25				PBCRext	8	PRCRext	7	PBCRint	8	PRCRint	7
Total	144			Total	43				46
					Parasitoid larvae microbiomes retained in data analysis*
					External				Internal
					PBCGext	8	PRCGext	8	PBCGint	8	PRCGint	8
					PBCRext	8	PRCRext	6	PBCRint	5	PRCRint	4
				Total	30				25
*After quality filtering, removal of potential contaminants and rarefying to 2000 sequences per sample, a total of 144 samples were retained in the analysis.

## Sheet: Table S2 qPCR results
Table S2: Determination of bacterial 16S rRNA gene copy numbers using qPCR
Sample ID	External/internal	Sampled organism	Host	Parasitoid	Copy numbers/µl DNA extract*	log(copy numbers/µl DNA extract)
242PBUN2ext	External	Caterpillar	Pieris brassicae	Unparasitised	828.859	2.91848
244PBUN4ext	External	Caterpillar	Pieris brassicae	Unparasitised	477.275	2.67877
249PBUN9ext	External	Caterpillar	Pieris brassicae	Unparasitised	594.756	2.77434
250PBUN10ext	External	Caterpillar	Pieris brassicae	Unparasitised	3733.57	3.57212
263PBUN3ext	External	Caterpillar	Pieris brassicae	Unparasitised	399.746	2.60178
267PBUN7ext	External	Caterpillar	Pieris brassicae	Unparasitised	10390.6	4.01664
268PBUN8ext	External	Caterpillar	Pieris brassicae	Unparasitised	1531.42	3.1851
270PBUN11ext	External	Caterpillar	Pieris brassicae	Unparasitised	373.476	2.57226
2PBCG2ext	External	Caterpillar	Pieris brassicae	Cotesia glomerata	7397.09	3.86906
3PBCG3ext	External	Caterpillar	Pieris brassicae	Cotesia glomerata	27829.5	4.44451
4PBCG4ext	External	Caterpillar	Pieris brassicae	Cotesia glomerata	4912.59	3.69131
6PBCG6ext	External	Caterpillar	Pieris brassicae	Cotesia glomerata	5612.27	3.74914
7PBCG7ext	External	Caterpillar	Pieris brassicae	Cotesia glomerata	3507.71	3.54502
8PBCG8ext	External	Caterpillar	Pieris brassicae	Cotesia glomerata	1016.79	3.00723
9PBCG9ext	External	Caterpillar	Pieris brassicae	Cotesia glomerata	54073.2	4.73298
10PBCG10ext	External	Caterpillar	Pieris brassicae	Cotesia glomerata	8538.4	3.93138
85PBCR1ext	External	Caterpillar	Pieris brassicae	Cotesia rubecula	1240.55	3.09362
86PBCR2ext	External	Caterpillar	Pieris brassicae	Cotesia rubecula	39367.7	4.89617
87PBCR3ext	External	Caterpillar	Pieris brassicae	Cotesia rubecula	1590.05	3.20141
90PBCR6ext	External	Caterpillar	Pieris brassicae	Cotesia rubecula	3028.1	3.48117
92PBCR8ext	External	Caterpillar	Pieris brassicae	Cotesia rubecula	9902.99	3.99577
93PBCR9ext	External	Caterpillar	Pieris brassicae	Cotesia rubecula	12238.8	4.08774
95PBCR11ext	External	Caterpillar	Pieris brassicae	Cotesia rubecula	695.98	2.8426
96PBCR12ext	External	Caterpillar	Pieris brassicae	Cotesia rubecula	919.169	2.9634
290PRUN10ext	External	Caterpillar	Pieris rapae	Unparasitised	3739.61	3.87386
306PRUN6ext	External	Caterpillar	Pieris rapae	Unparasitised	1420.57	3.15246
307PRUN7ext	External	Caterpillar	Pieris rapae	Unparasitised	8809.67	3.94496
308PRUN8ext	External	Caterpillar	Pieris rapae	Unparasitised	470.605	2.67266
309PRUN9ext	External	Caterpillar	Pieris rapae	Unparasitised	461.801	2.66445
310PRUN11ext	External	Caterpillar	Pieris rapae	Unparasitised	295.701	2.47085
303PRUN3ext	External	Caterpillar	Pieris rapae	Unparasitised	ND	ND
304PRUN4ext	External	Caterpillar	Pieris rapae	Unparasitised	ND	ND
140PRCG4ext	External	Caterpillar	Pieris rapae	Cotesia glomerata	295.701	2.47085
141PRCG5ext	External	Caterpillar	Pieris rapae	Cotesia glomerata	400.099	2.60217
143PRCG7ext	External	Caterpillar	Pieris rapae	Cotesia glomerata	295.701	2.47085
144PRCG8ext	External	Caterpillar	Pieris rapae	Cotesia glomerata	595.316	2.77475
145PRCG9ext	External	Caterpillar	Pieris rapae	Cotesia glomerata	512.12	2.70937
146PRCG10ext	External	Caterpillar	Pieris rapae	Cotesia glomerata	1400.25	3.1462
137PRCG1ext	External	Caterpillar	Pieris rapae	Cotesia glomerata	ND	ND
139PRCG3ext	External	Caterpillar	Pieris rapae	Cotesia glomerata	ND	ND
214PRCR2ext	External	Caterpillar	Pieris rapae	Cotesia rubecula	295.701	2.47085
216PRCR4ext	External	Caterpillar	Pieris rapae	Cotesia rubecula	295.701	2.47085
218PRCR6ext	External	Caterpillar	Pieris rapae	Cotesia rubecula	295.701	2.47085
219PRCR7ext	External	Caterpillar	Pieris rapae	Cotesia rubecula	295.701	2.47085
373PRCR9ext	External	Caterpillar	Pieris rapae	Cotesia rubecula	3028.1	3.48117
374PRCR10ext	External	Caterpillar	Pieris rapae	Cotesia rubecula	1436.2	3.15721
375PRCR11ext	External	Caterpillar	Pieris rapae	Cotesia rubecula	1817.32	3.25943
213PRCR1ext	External	Caterpillar	Pieris rapae	Cotesia rubecula	ND	ND
21PBCG1Lext	External	Parasitoid larvae	Pieris brassicae	Cotesia glomerata	112723	5.05201
22PBCG2Lext	External	Parasitoid larvae	Pieris brassicae	Cotesia glomerata	133838	5.12658
24PBCG4Lext	External	Parasitoid larvae	Pieris brassicae	Cotesia glomerata	392814	5.59419
25PBCG5Lext	External	Parasitoid larvae	Pieris brassicae	Cotesia glomerata	418315	5.6215
26PBCG6Lext	External	Parasitoid larvae	Pieris brassicae	Cotesia glomerata	149258	5.17394
27PBCG7Lext	External	Parasitoid larvae	Pieris brassicae	Cotesia glomerata	262466	5.41907
29PBCG9Lext	External	Parasitoid larvae	Pieris brassicae	Cotesia glomerata	38584.9	5.58642
30PBCG10Lext	External	Parasitoid larvae	Pieris brassicae	Cotesia glomerata	161437	5.208
111PBCR1Lext	External	Parasitoid larvae	Pieris brassicae	Cotesia rubecula	295.701	2.47085
114PBCR4Lext	External	Parasitoid larvae	Pieris brassicae	Cotesia rubecula	351.964	3.5465
115PBCR5Lext	External	Parasitoid larvae	Pieris brassicae	Cotesia rubecula	323.502	3.50988
118PBCR8Lext	External	Parasitoid larvae	Pieris brassicae	Cotesia rubecula	295.701	2.47085
119PBCR9Lext	External	Parasitoid larvae	Pieris brassicae	Cotesia rubecula	295.701	2.47085
120PBCR10Lext	External	Parasitoid larvae	Pieris brassicae	Cotesia rubecula	512.69	3.70986
122PBCR12Lext	External	Parasitoid larvae	Pieris brassicae	Cotesia rubecula	1982.67	4.29725
123PBCR13Lext	External	Parasitoid larvae	Pieris brassicae	Cotesia rubecula	3483.19	4.54198
160PRCG2Lext	External	Parasitoid larvae	Pieris rapae	Cotesia glomerata	295.701	2.47085
161PRCG3Lext	External	Parasitoid larvae	Pieris rapae	Cotesia glomerata	295.701	2.47085
162PRCG4Lext	External	Parasitoid larvae	Pieris rapae	Cotesia glomerata	295.701	2.47085
163PRCG5Lext	External	Parasitoid larvae	Pieris rapae	Cotesia glomerata	295.701	2.47085
165PRCG7Lext	External	Parasitoid larvae	Pieris rapae	Cotesia glomerata	295.701	2.47085
167PRCG9Lext	External	Parasitoid larvae	Pieris rapae	Cotesia glomerata	295.701	2.47085
168PRCG10Lext	External	Parasitoid larvae	Pieris rapae	Cotesia glomerata	295.701	2.47085
169PRCG11Lext	External	Parasitoid larvae	Pieris rapae	Cotesia glomerata	295.701	2.47085
227PRCR1Lext	External	Parasitoid larvae	Pieris rapae	Cotesia rubecula	295.701	2.47085
228PRCR2Lext	External	Parasitoid larvae	Pieris rapae	Cotesia rubecula	477.924	2.67936
230PRCR4Lext	External	Parasitoid larvae	Pieris rapae	Cotesia rubecula	373.544	2.57234
379PRCR9Lext	External	Parasitoid larvae	Pieris rapae	Cotesia rubecula	1006.56	3.00284
380PRCR10Lext	External	Parasitoid larvae	Pieris rapae	Cotesia rubecula	1025.15	3.01079
387PRCR8Lext	External	Parasitoid larvae	Pieris rapae	Cotesia rubecula	445.18	2.64854
229PRCR3Lext	External	Parasitoid larvae	Pieris rapae	Cotesia rubecula	ND	ND
231PRCR5Lext	External	Parasitoid larvae	Pieris rapae	Cotesia rubecula	ND	ND
252PBUN2int	Internal	Caterpillar	Pieris brassicae	Unparasitised	865.212	2.93712
254PBUN4int	Internal	Caterpillar	Pieris brassicae	Unparasitised	55757.7	4.7463
260PBUN10int	Internal	Caterpillar	Pieris brassicae	Unparasitised	30386	4.48267
272PBUN12int	Internal	Caterpillar	Pieris brassicae	Unparasitised	50817.6	5.70601
273PBUN3int	Internal	Caterpillar	Pieris brassicae	Unparasitised	11712.4	5.06865
274PBUN5int	Internal	Caterpillar	Pieris brassicae	Unparasitised	524962	6.72013
277PBUN7int	Internal	Caterpillar	Pieris brassicae	Unparasitised	203157	6.30783
278PBUN8int	Internal	Caterpillar	Pieris brassicae	Unparasitised	247121	6.39291
11PBCG1int	Internal	Caterpillar	Pieris brassicae	Cotesia glomerata	38810.9	4.58895
12PBCG2int	Internal	Caterpillar	Pieris brassicae	Cotesia glomerata	297214	5.47307
13PBCG3int	Internal	Caterpillar	Pieris brassicae	Cotesia glomerata	14940.1	4.17435
14PBCG4int	Internal	Caterpillar	Pieris brassicae	Cotesia glomerata	62956.1	4.79904
16PBCG6int	Internal	Caterpillar	Pieris brassicae	Cotesia glomerata	40478.5	4.60722
17PBCG7int	Internal	Caterpillar	Pieris brassicae	Cotesia glomerata	38396.1	4.58429
18PBCG8int	Internal	Caterpillar	Pieris brassicae	Cotesia glomerata	219329	5.3411
19PBCG9int	Internal	Caterpillar	Pieris brassicae	Cotesia glomerata	221264	5.34491
99PBCR2int	Internal	Caterpillar	Pieris brassicae	Cotesia rubecula	129193	5.11124
100PBCR3int	Internal	Caterpillar	Pieris brassicae	Cotesia rubecula	25321.3	4.40349
101PBCR4int	Internal	Caterpillar	Pieris brassicae	Cotesia rubecula	1.40129e+06	6.14653
103PBCR6int	Internal	Caterpillar	Pieris brassicae	Cotesia rubecula	135018	5.13039
105PBCR8int	Internal	Caterpillar	Pieris brassicae	Cotesia rubecula	136943	5.13654
108PBCR11int	Internal	Caterpillar	Pieris brassicae	Cotesia rubecula	1.0833e+06	6.03475
109PBCR12int	Internal	Caterpillar	Pieris brassicae	Cotesia rubecula	111647	5.04785
110PBCR13int	Internal	Caterpillar	Pieris brassicae	Cotesia rubecula	1.11213e+06	6.04615
291PRUN1int	Internal	Caterpillar	Pieris rapae	Unparasitised	295.701	2.47085
293PRUN3int	Internal	Caterpillar	Pieris rapae	Unparasitised	295.701	2.47085
294PRUN4int	Internal	Caterpillar	Pieris rapae	Unparasitised	295.701	2.47085
295PRUN5int	Internal	Caterpillar	Pieris rapae	Unparasitised	295.701	2.47085
298PRUN8int	Internal	Caterpillar	Pieris rapae	Unparasitised	295.701	2.47085
316PRUN6int	Internal	Caterpillar	Pieris rapae	Unparasitised	732.464	2.86479
319PRUN9int	Internal	Caterpillar	Pieris rapae	Unparasitised	295.701	2.47085
300PRUN10int	Internal	Caterpillar	Pieris rapae	Unparasitised	ND	ND
148PRCG1int	Internal	Caterpillar	Pieris rapae	Cotesia glomerata	295.701	2.47085
150PRCG3int	Internal	Caterpillar	Pieris rapae	Cotesia glomerata	295.701	2.47085
151PRCG4int	Internal	Caterpillar	Pieris rapae	Cotesia glomerata	396.662	2.59842
152PRCG5int	Internal	Caterpillar	Pieris rapae	Cotesia glomerata	389.724	2.59076
154PRCG7int	Internal	Caterpillar	Pieris rapae	Cotesia glomerata	295.701	2.47085
155PRCG8int	Internal	Caterpillar	Pieris rapae	Cotesia glomerata	295.701	2.47085
156PRCG9int	Internal	Caterpillar	Pieris rapae	Cotesia glomerata	295.701	2.47085
157PRCG10int	Internal	Caterpillar	Pieris rapae	Cotesia glomerata	295.701	2.47085
221PRCR2int	Internal	Caterpillar	Pieris rapae	Cotesia rubecula	2435.99	3.38668
222PRCR3int	Internal	Caterpillar	Pieris rapae	Cotesia rubecula	295.701	2.47085
223PRCR4int	Internal	Caterpillar	Pieris rapae	Cotesia rubecula	2714.98	3.43377
224PRCR5int	Internal	Caterpillar	Pieris rapae	Cotesia rubecula	295.701	2.47085
376PRCR9int	Internal	Caterpillar	Pieris rapae	Cotesia rubecula	2673.06	3.42701
377PRCR10int	Internal	Caterpillar	Pieris rapae	Cotesia rubecula	661.994	2.82085
386PRCR8int	Internal	Caterpillar	Pieris rapae	Cotesia rubecula	739.231	2.86878
220PRCR1int	Internal	Caterpillar	Pieris rapae	Cotesia rubecula	ND	ND
31PBCG1Lint	Internal	Parasitoid larvae	Pieris brassicae	Cotesia glomerata	295.701	2.47085
32PBCG2Lint	Internal	Parasitoid larvae	Pieris brassicae	Cotesia glomerata	557.459	2.74621
34PBCG4Lint	Internal	Parasitoid larvae	Pieris brassicae	Cotesia glomerata	295.701	2.47085
36PBCG6Lint	Internal	Parasitoid larvae	Pieris brassicae	Cotesia glomerata	661.949	2.82082
37PBCG7Lint	Internal	Parasitoid larvae	Pieris brassicae	Cotesia glomerata	295.701	2.47085
38PBCG8Lint	Internal	Parasitoid larvae	Pieris brassicae	Cotesia glomerata	295.701	2.47085
39PBCG9Lint	Internal	Parasitoid larvae	Pieris brassicae	Cotesia glomerata	295.701	2.47085
40PBCG10Lint	Internal	Parasitoid larvae	Pieris brassicae	Cotesia glomerata	295.701	2.47085
124PBCR1Lint	Internal	Parasitoid larvae	Pieris brassicae	Cotesia rubecula	409.858	2.61263
126PBCR3Lint	Internal	Parasitoid larvae	Pieris brassicae	Cotesia rubecula	295.701	2.47085
129PBCR6Lint	Internal	Parasitoid larvae	Pieris brassicae	Cotesia rubecula	295.701	2.47085
133PBCR10Lint	Internal	Parasitoid larvae	Pieris brassicae	Cotesia rubecula	426.92	2.63035
135PBCR12Lint	Internal	Parasitoid larvae	Pieris brassicae	Cotesia rubecula	406.581	2.60915
125PBCR2Lint	Internal	Parasitoid larvae	Pieris brassicae	Cotesia rubecula	ND	ND
127PBCR4Lint	Internal	Parasitoid larvae	Pieris brassicae	Cotesia rubecula	ND	ND
128PBCR5Lint	Internal	Parasitoid larvae	Pieris brassicae	Cotesia rubecula	ND	ND
170PRCG1Lint	Internal	Parasitoid larvae	Pieris rapae	Cotesia glomerata	295.701	2.47085
171PRCG2Lint	Internal	Parasitoid larvae	Pieris rapae	Cotesia glomerata	295.701	2.47085
172PRCG3Lint	Internal	Parasitoid larvae	Pieris rapae	Cotesia glomerata	295.701	2.47085
173PRCG4Lint	Internal	Parasitoid larvae	Pieris rapae	Cotesia glomerata	295.701	2.47085
176PRCG7Lint	Internal	Parasitoid larvae	Pieris rapae	Cotesia glomerata	295.701	2.47085
177PRCG8Lint	Internal	Parasitoid larvae	Pieris rapae	Cotesia glomerata	295.701	2.47085
178PRCG9Lint	Internal	Parasitoid larvae	Pieris rapae	Cotesia glomerata	295.701	2.47085
180PRCG11Lint	Internal	Parasitoid larvae	Pieris rapae	Cotesia glomerata	295.701	2.47085
235PRCR2Lint	Internal	Parasitoid larvae	Pieris rapae	Cotesia rubecula	295.701	2.47085
239PRCR6Lint	Internal	Parasitoid larvae	Pieris rapae	Cotesia rubecula	295.701	2.47085
383PRCR10Lint	Internal	Parasitoid larvae	Pieris rapae	Cotesia rubecula	689.903	2.83879
388PRCR8Lint	Internal	Parasitoid larvae	Pieris rapae	Cotesia rubecula	1235.01	3.09167
234PRCR1Lint	Internal	Parasitoid larvae	Pieris rapae	Cotesia rubecula	ND	ND
237PRCR4Lint	Internal	Parasitoid larvae	Pieris rapae	Cotesia rubecula	ND	ND
236PRCR3Lint	Internal	Parasitoid larvae	Pieris rapae	Cotesia rubecula	ND	ND
238PRCR5Lint	Internal	Parasitoid larvae	Pieris rapae	Cotesia rubecula	ND	ND
*Samples in which bacteria could not be detected using qPCR but were detected through the sequencing approach were assigned to the qPCR detection threshold of 295 16S rRNA gene copies per µL DNA extract, which is equivalent to a CT value of 34. Samples in which bacteria could not be detected using qPCR nor by sequencing, were assigned with ND (not detected).

## Sheet: Table S3 barcode list
Table S3: Primer design and sample-specific barcodes
			Sample Barcodes*
Illumina Primer Design			Sample ID	Host	Parasitoid	Sampled organism	External/internal	Index (i7)	Sequence	Index (i5)	Sequence
Forward	<Forward Adapter> <i5> <pad> <link> <Forward Target Specific Primer>		242PBUN2ext	PB	/	Caterpillar	External	SB707	ACGTGCGC	SB502	CGTTACTA
Reverse	<Reverse Adapter> <i7> <pad> <link> <Reverse Target Specific Primer>		244PBUN4ext	PB	/	Caterpillar	External	SB707	ACGTGCGC	SB504	TACGAGAC
			249PBUN9ext	PB	/	Caterpillar	External	SB708	ATAGTACC	SB501	CTACTATA
Adapter (Forward)	AATGATACGGCGACCACCGAGATCTACAC		250PBUN10ext	PB	/	Caterpillar	External	SB708	ATAGTACC	SB502	CGTTACTA
Adapter (Reverse)	CAAGCAGAAGACGGCATACGAGAT		263PBUN3ext	PB	/	Caterpillar	External	SB709	GCGTATAC	SB507	GATCGTGT
i5 (Forward)	see sample barcodes		267PBUN7ext	PB	/	Caterpillar	External	SB710	TGCTCGTA	SB503	AGAGTCAC
i7 (Reverse)	see sample barcodes		268PBUN8ext	PB	/	Caterpillar	External	SB710	TGCTCGTA	SB504	TACGAGAC
pad (Forward)	TATGGTAATT		270PBUN11ext	PB	/	Caterpillar	External	SB710	TGCTCGTA	SB506	TCGACGAG
pad (Reverse)	AGTCAGTCAG		2PBCG2ext	PB	CG	Caterpillar	External	SA701	CGAGAGTT	SA502	ACTATCTG
link (Forward)	GT		3PBCG3ext	PB	CG	Caterpillar	External	SA701	CGAGAGTT	SA503	TAGCGAGT
link (Reverse)	CC		4PBCG4ext	PB	CG	Caterpillar	External	SA701	CGAGAGTT	SA504	CTGCGTGT
			6PBCG6ext	PB	CG	Caterpillar	External	SA701	CGAGAGTT	SA506	CGTGAGTG
Forward primer (515F)	5' - GTG CCA GCM GCC GCG GTA A - 3'		7PBCG7ext	PB	CG	Caterpillar	External	SA701	CGAGAGTT	SA507	GGATATCT
Reverse primer (806R)	5' - GGA CTA CHV GGG TWT CTA AT - 3'		8PBCG8ext	PB	CG	Caterpillar	External	SA701	CGAGAGTT	SA508	GACACCGT
			9PBCG9ext	PB	CG	Caterpillar	External	SA702	GACATAGT	SA501	ATCGTACG
			10PBCG10ext	PB	CG	Caterpillar	External	SA702	GACATAGT	SA502	ACTATCTG
			85PBCR1ext	PB	CR	Caterpillar	External	SA711	GTCTATGA	SA505	TCATCGAG
			86PBCR2ext	PB	CR	Caterpillar	External	SA711	GTCTATGA	SA506	CGTGAGTG
			87PBCR3ext	PB	CR	Caterpillar	External	SA711	GTCTATGA	SA507	GGATATCT
			90PBCR6ext	PB	CR	Caterpillar	External	SA712	TATAGCGA	SA502	ACTATCTG
			92PBCR8ext	PB	CR	Caterpillar	External	SA712	TATAGCGA	SA504	CTGCGTGT
			93PBCR9ext	PB	CR	Caterpillar	External	SA712	TATAGCGA	SA505	TCATCGAG
			95PBCR11ext	PB	CR	Caterpillar	External	SA712	TATAGCGA	SA507	GGATATCT
			96PBCR12ext	PB	CR	Caterpillar	External	SA712	TATAGCGA	SA508	GACACCGT
			290PRUN10ext	PR	/	Caterpillar	External	SB701	CTCGACTT	SA502	ACTATCTG
			306PRUN6ext	PR	/	Caterpillar	External	SB703	TAGCAGCT	SA502	ACTATCTG
			307PRUN7ext	PR	/	Caterpillar	External	SB703	TAGCAGCT	SA503	TAGCGAGT
			308PRUN8ext	PR	/	Caterpillar	External	SB703	TAGCAGCT	SA504	CTGCGTGT
			309PRUN9ext	PR	/	Caterpillar	External	SB703	TAGCAGCT	SA505	TCATCGAG
			310PRUN11ext	PR	/	Caterpillar	External	SB703	TAGCAGCT	SA506	CGTGAGTG
			140PRCG4ext	PR	CG	Caterpillar	External	SA706	CTGCGTAG	SB504	TACGAGAC
			141PRCG5ext	PR	CG	Caterpillar	External	SA706	CTGCGTAG	SB505	ACGTCTCG
			143PRCG7ext	PR	CG	Caterpillar	External	SA706	CTGCGTAG	SB507	GATCGTGT
			144PRCG8ext	PR	CG	Caterpillar	External	SA706	CTGCGTAG	SB508	GTCAGATA
			145PRCG9ext	PR	CG	Caterpillar	External	SA707	TAGTCTCC	SB501	CTACTATA
			146PRCG10ext	PR	CG	Caterpillar	External	SA707	TAGTCTCC	SB502	CGTTACTA
			214PRCR2ext	PR	CR	Caterpillar	External	SB703	TAGCAGCT	SB506	TCGACGAG
			216PRCR4ext	PR	CR	Caterpillar	External	SB703	TAGCAGCT	SB508	GTCAGATA
			218PRCR6ext	PR	CR	Caterpillar	External	SB704	TCTCTATG	SB502	CGTTACTA
			219PRCR7ext	PR	CR	Caterpillar	External	SB704	TCTCTATG	SB503	AGAGTCAC
			373PRCR9ext	PR	CR	Caterpillar	External	SB710	TGCTCGTA	SA501	ATCGTACG
			374PRCR10ext	PR	CR	Caterpillar	External	SB710	TGCTCGTA	SA502	ACTATCTG
			375PRCR11ext	PR	CR	Caterpillar	External	SB710	TGCTCGTA	SA503	TAGCGAGT
			21PBCG1Lext	PB	CG	Parasitoid larvae	External	SA703	ACGCTACT	SA505	TCATCGAG
			22PBCG2Lext	PB	CG	Parasitoid larvae	External	SA703	ACGCTACT	SA506	CGTGAGTG
			24PBCG4Lext	PB	CG	Parasitoid larvae	External	SA703	ACGCTACT	SA508	GACACCGT
			25PBCG5Lext	PB	CG	Parasitoid larvae	External	SA704	ACTCACTG	SA501	ATCGTACG
			26PBCG6Lext	PB	CG	Parasitoid larvae	External	SA704	ACTCACTG	SA502	ACTATCTG
			27PBCG7Lext	PB	CG	Parasitoid larvae	External	SA704	ACTCACTG	SA503	TAGCGAGT
			29PBCG9Lext	PB	CG	Parasitoid larvae	External	SA704	ACTCACTG	SA505	TCATCGAG
			30PBCG10Lext	PB	CG	Parasitoid larvae	External	SA704	ACTCACTG	SA506	CGTGAGTG
			111PBCR1Lext	PB	CR	Parasitoid larvae	External	SA702	GACATAGT	SB507	GATCGTGT
			114PBCR4Lext	PB	CR	Parasitoid larvae	External	SA703	ACGCTACT	SB502	CGTTACTA
			115PBCR5Lext	PB	CR	Parasitoid larvae	External	SA703	ACGCTACT	SB503	AGAGTCAC
			118PBCR8Lext	PB	CR	Parasitoid larvae	External	SA703	ACGCTACT	SB506	TCGACGAG
			119PBCR9Lext	PB	CR	Parasitoid larvae	External	SA703	ACGCTACT	SB507	GATCGTGT
			120PBCR10Lext	PB	CR	Parasitoid larvae	External	SA703	ACGCTACT	SB508	GTCAGATA
			122PBCR12Lext	PB	CR	Parasitoid larvae	External	SA704	ACTCACTG	SB502	CGTTACTA
			123PBCR13Lext	PB	CR	Parasitoid larvae	External	SA704	ACTCACTG	SB503	AGAGTCAC
			160PRCG2Lext	PR	CG	Parasitoid larvae	External	SA708	CGAGCGAC	SB508	GTCAGATA
			161PRCG3Lext	PR	CG	Parasitoid larvae	External	SA709	ACTACGAC	SB501	CTACTATA
			162PRCG4Lext	PR	CG	Parasitoid larvae	External	SA709	ACTACGAC	SB502	CGTTACTA
			163PRCG5Lext	PR	CG	Parasitoid larvae	External	SA709	ACTACGAC	SB503	AGAGTCAC
			165PRCG7Lext	PR	CG	Parasitoid larvae	External	SA709	ACTACGAC	SB505	ACGTCTCG
			167PRCG9Lext	PR	CG	Parasitoid larvae	External	SA709	ACTACGAC	SB507	GATCGTGT
			168PRCG10Lext	PR	CG	Parasitoid larvae	External	SA709	ACTACGAC	SB508	GTCAGATA
			169PRCG11Lext	PR	CG	Parasitoid larvae	External	SA710	GTCTGCTA	SB501	CTACTATA
			227PRCR1Lext	PR	CR	Parasitoid larvae	External	SB705	GATCTACG	SB503	AGAGTCAC
			228PRCR2Lext	PR	CR	Parasitoid larvae	External	SB705	GATCTACG	SB504	TACGAGAC
			230PRCR4Lext	PR	CR	Parasitoid larvae	External	SB705	GATCTACG	SB506	TCGACGAG
			379PRCR9Lext	PR	CR	Parasitoid larvae	External	SB710	TGCTCGTA	SA507	GGATATCT
			380PRCR10Lext	PR	CR	Parasitoid larvae	External	SB710	TGCTCGTA	SA508	GACACCGT
			387PRCR8Lext	PR	CR	Parasitoid larvae	External	SB711	AACGCTGA	SA507	GGATATCT
			252PBUN2int	PB	/	Caterpillar	Internal	SB708	ATAGTACC	SB504	TACGAGAC
			254PBUN4int	PB	/	Caterpillar	Internal	SB708	ATAGTACC	SB506	TCGACGAG
			260PBUN10int	PB	/	Caterpillar	Internal	SB709	GCGTATAC	SB504	TACGAGAC
			272PBUN12int	PB	/	Caterpillar	Internal	SB710	TGCTCGTA	SB508	GTCAGATA
			273PBUN3int	PB	/	Caterpillar	Internal	SB711	AACGCTGA	SB501	CTACTATA
			274PBUN5int	PB	/	Caterpillar	Internal	SB711	AACGCTGA	SB502	CGTTACTA
			277PBUN7int	PB	/	Caterpillar	Internal	SB711	AACGCTGA	SB505	ACGTCTCG
			278PBUN8int	PB	/	Caterpillar	Internal	SB711	AACGCTGA	SB506	TCGACGAG
			11PBCG1int	PB	CG	Caterpillar	Internal	SA702	GACATAGT	SA503	TAGCGAGT
			12PBCG2int	PB	CG	Caterpillar	Internal	SA702	GACATAGT	SA504	CTGCGTGT
			13PBCG3int	PB	CG	Caterpillar	Internal	SA702	GACATAGT	SA505	TCATCGAG
			14PBCG4int	PB	CG	Caterpillar	Internal	SA702	GACATAGT	SA506	CGTGAGTG
			16PBCG6int	PB	CG	Caterpillar	Internal	SA702	GACATAGT	SA508	GACACCGT
			17PBCG7int	PB	CG	Caterpillar	Internal	SA703	ACGCTACT	SA501	ATCGTACG
			18PBCG8int	PB	CG	Caterpillar	Internal	SA703	ACGCTACT	SA502	ACTATCTG
			19PBCG9int	PB	CG	Caterpillar	Internal	SA703	ACGCTACT	SA503	TAGCGAGT
			99PBCR2int	PB	CR	Caterpillar	Internal	SA701	CGAGAGTT	SB503	AGAGTCAC
			100PBCR3int	PB	CR	Caterpillar	Internal	SA701	CGAGAGTT	SB504	TACGAGAC
			101PBCR4int	PB	CR	Caterpillar	Internal	SA701	CGAGAGTT	SB505	ACGTCTCG
			103PBCR6int	PB	CR	Caterpillar	Internal	SA701	CGAGAGTT	SB507	GATCGTGT
			105PBCR8int	PB	CR	Caterpillar	Internal	SA702	GACATAGT	SB501	CTACTATA
			108PBCR11int	PB	CR	Caterpillar	Internal	SA702	GACATAGT	SB504	TACGAGAC
			109PBCR12int	PB	CR	Caterpillar	Internal	SA702	GACATAGT	SB505	ACGTCTCG
			110PBCR13int	PB	CR	Caterpillar	Internal	SA702	GACATAGT	SB506	TCGACGAG
			291PRUN1int	PR	/	Caterpillar	Internal	SB701	CTCGACTT	SA503	TAGCGAGT
			293PRUN3int	PR	/	Caterpillar	Internal	SB701	CTCGACTT	SA505	TCATCGAG
			294PRUN4int	PR	/	Caterpillar	Internal	SB701	CTCGACTT	SA506	CGTGAGTG
			295PRUN5int	PR	/	Caterpillar	Internal	SB701	CTCGACTT	SA507	GGATATCT
			298PRUN8int	PR	/	Caterpillar	Internal	SB702	CGAAGTAT	SA502	ACTATCTG
			316PRUN6int	PR	/	Caterpillar	Internal	SB704	TCTCTATG	SA504	CTGCGTGT
			319PRUN9int	PR	/	Caterpillar	Internal	SB704	TCTCTATG	SA507	GGATATCT
			148PRCG1int	PR	CG	Caterpillar	Internal	SA707	TAGTCTCC	SB504	TACGAGAC
			150PRCG3int	PR	CG	Caterpillar	Internal	SA707	TAGTCTCC	SB506	TCGACGAG
			151PRCG4int	PR	CG	Caterpillar	Internal	SA707	TAGTCTCC	SB507	GATCGTGT
			152PRCG5int	PR	CG	Caterpillar	Internal	SA707	TAGTCTCC	SB508	GTCAGATA
			154PRCG7int	PR	CG	Caterpillar	Internal	SA708	CGAGCGAC	SB502	CGTTACTA
			155PRCG8int	PR	CG	Caterpillar	Internal	SA708	CGAGCGAC	SB503	AGAGTCAC
			156PRCG9int	PR	CG	Caterpillar	Internal	SA708	CGAGCGAC	SB504	TACGAGAC
			157PRCG10int	PR	CG	Caterpillar	Internal	SA708	CGAGCGAC	SB505	ACGTCTCG
			221PRCR2int	PR	CR	Caterpillar	Internal	SB704	TCTCTATG	SB505	ACGTCTCG
			222PRCR3int	PR	CR	Caterpillar	Internal	SB704	TCTCTATG	SB506	TCGACGAG
			223PRCR4int	PR	CR	Caterpillar	Internal	SB704	TCTCTATG	SB507	GATCGTGT
			224PRCR5int	PR	CR	Caterpillar	Internal	SB704	TCTCTATG	SB508	GTCAGATA
			376PRCR9int	PR	CR	Caterpillar	Internal	SB710	TGCTCGTA	SA504	CTGCGTGT
			377PRCR10int	PR	CR	Caterpillar	Internal	SB710	TGCTCGTA	SA505	TCATCGAG
			386PRCR8int	PR	CR	Caterpillar	Internal	SB711	AACGCTGA	SA506	CGTGAGTG
			31PBCG1Lint	PB	CG	Parasitoid larvae	Internal	SA704	ACTCACTG	SA507	GGATATCT
			32PBCG2Lint	PB	CG	Parasitoid larvae	Internal	SA704	ACTCACTG	SA508	GACACCGT
			34PBCG4Lint	PB	CG	Parasitoid larvae	Internal	SA705	TGAGTACG	SA502	ACTATCTG
			36PBCG6Lint	PB	CG	Parasitoid larvae	Internal	SA705	TGAGTACG	SA504	CTGCGTGT
			37PBCG7Lint	PB	CG	Parasitoid larvae	Internal	SA705	TGAGTACG	SA505	TCATCGAG
			38PBCG8Lint	PB	CG	Parasitoid larvae	Internal	SA705	TGAGTACG	SA506	CGTGAGTG
			39PBCG9Lint	PB	CG	Parasitoid larvae	Internal	SA705	TGAGTACG	SA507	GGATATCT
			40PBCG10Lint	PB	CG	Parasitoid larvae	Internal	SA705	TGAGTACG	SA508	GACACCGT
			124PBCR1Lint	PB	CR	Parasitoid larvae	Internal	SA704	ACTCACTG	SB504	TACGAGAC
			126PBCR3Lint	PB	CR	Parasitoid larvae	Internal	SA704	ACTCACTG	SB506	TCGACGAG
			129PBCR6Lint	PB	CR	Parasitoid larvae	Internal	SA705	TGAGTACG	SB501	CTACTATA
			133PBCR10Lint	PB	CR	Parasitoid larvae	Internal	SA705	TGAGTACG	SB505	ACGTCTCG
			135PBCR12Lint	PB	CR	Parasitoid larvae	Internal	SA705	TGAGTACG	SB507	GATCGTGT
			170PRCG1Lint	PR	CG	Parasitoid larvae	Internal	SA710	GTCTGCTA	SB502	CGTTACTA
			171PRCG2Lint	PR	CG	Parasitoid larvae	Internal	SA710	GTCTGCTA	SB503	AGAGTCAC
			172PRCG3Lint	PR	CG	Parasitoid larvae	Internal	SA710	GTCTGCTA	SB504	TACGAGAC
			173PRCG4Lint	PR	CG	Parasitoid larvae	Internal	SA710	GTCTGCTA	SB505	ACGTCTCG
			176PRCG7Lint	PR	CG	Parasitoid larvae	Internal	SA710	GTCTGCTA	SB508	GTCAGATA
			177PRCG8Lint	PR	CG	Parasitoid larvae	Internal	SA711	GTCTATGA	SB501	CTACTATA
			178PRCG9Lint	PR	CG	Parasitoid larvae	Internal	SA711	GTCTATGA	SB502	CGTTACTA
			180PRCG11Lint	PR	CG	Parasitoid larvae	Internal	SA711	GTCTATGA	SB504	TACGAGAC
			235PRCR2Lint	PR	CR	Parasitoid larvae	Internal	SB706	GTAACGAG	SB503	AGAGTCAC
			239PRCR6Lint	PR	CR	Parasitoid larvae	Internal	SB706	GTAACGAG	SB507	GATCGTGT
			383PRCR10Lint	PR	CR	Parasitoid larvae	Internal	SB711	AACGCTGA	SA503	TAGCGAGT
			388PRCR8Lint	PR	CR	Parasitoid larvae	Internal	SB711	AACGCTGA	SA508	GACACCGT
			Blank1	/	/	/	/	SB712	CGTAGCGA	SA506	CGTGAGTG
			Blank2	/	/	/	/	SB712	CGTAGCGA	SA507	GGATATCT
			Blank3	/	/	/	/	SB712	CGTAGCGA	SA508	GACACCGT
			Mock1	/	/	/	/	SB712	CGTAGCGA	SA503	TAGCGAGT
			*After quality filtering, removal of potential contaminants and rarefying the number of sequences to 2000 sequences per sample, a total of 144 samples were retained in the analysis.

## Sheet: Table S4 mock community
Table S4: Composition mock community
Composition	Genus	Species	ID	zOTU
Organism 1	Pseudomonas	sp.	ST09.08/025	zOTU6
Organism 2	Stenotrophomonas	sp.	ST12.14/318	zOTU51
Organism 3	Acinetobacter	nectaris	ST12.12/009	zOTU57
Organism 4	Asaia	sp.	ST12.16/001	zOTU64
Organism 5	Cronobacter	sakazakii	ST02.07/071	zOTU103

## Sheet: Table S5 zOTU bacteria
Table S5: Identificationa of zero radius operational taxonomic units (zOTUs) according to the Silva v1.23 database and distribution over the investigated samples
				External/internal:	External microbiome
				Sampled organism	Caterpillars																																											Parasitoid larvae
				Host	Pieris brassicae																								Pieris rapae																			Pieris brassicae
				Parasitoid	Unparasitized								Cotesia glomerata								Cotesia rubecula								Unparasitized						Cotesia glomerata						Cotesia rubecula							Cotesia glomerata
zOTU	Family	Genus	Highest match with GenBank entry (type strains)b	Sample ID	242PBUN2ext	244PBUN4ext	249PBUN9ext	250PBUN10ext	263PBUN3ext	267PBUN7ext	268PBUN8ext	270PBUN11ext	2PBCG2ext	3PBCG3ext	4PBCG4ext	6PBCG6ext	7PBCG7ext	8PBCG8ext	9PBCG9ext	10PBCG10ext	85PBCR1ext	86PBCR2ext	87PBCR3ext	90PBCR6ext	92PBCR8ext	93PBCR9ext	95PBCR11ext	96PBCR12ext	290PRUN10ext	306PRUN6ext	307PRUN7ext	308PRUN8ext	309PRUN9ext	310PRUN11ext	140PRCG4ext	141PRCG5ext	143PRCG7ext	144PRCG8ext	145PRCG9ext	146PRCG10ext	214PRCR2ext	216PRCR4ext	218PRCR6ext	219PRCR7ext	373PRCR9ext	374PRCR10ext	375PRCR11ext	21PBCG1Lext	22PBCG2Lext
zOTU1	Enterococcaceae(0.9800)	Enterococcus(0.9408)	Enterococcus		1533.93	1727.65	1672.59	1806.25	1620.44	1419.99	1317.09	1486.25	1810	1990.88	1882.85	1594	1966	1551.97	1947.13	1716.84	835.425	1770	1970.41	1982.66	1227.24	1963.64	1991.49	1602.18	1497.88	0	128.763	1176.31	137.673	816.975	0	0	0	0	0	0	46.6007	46.024	0	0	15.3239	19.407	4.83631	1576.54	1492.74
zOTU2	Rickettsiaceae(1.0000)	Wolbachia(1.0000)	Wolbachia*		0	0	0	0	0	0	0	0	0	0	0	0	0	0	0	0	0	0	0	0	0	0	0	0	0	0	0	0	0	0	0	0	0	0	0	0	0	0	0	0	0	0	0	398.313	412.554
zOTU3	Pseudomonadaceae(0.9900)	Pseudomonas(0.9702)	Pseudomonas		6.31247	2.46103	0	0	0	0	3.96118	0	0	0	0	0	0	0	0	3.76294	0	0	0	0	0	0	0	0	0	0	0	4.41891	4.26894	0	1565.96	1581.32	1587.37	1564.27	1565.62	1586.83	8.29876	0	21.5453	12.98	1578.14	1562.62	1485.86	0	0
zOTU4	Enterobacteriaceae(1.0000)	Cronobacter(0.5600)	Enterobacteriaceae		0	0	13.4183	0	161.749	113.36	187.364	193.506	173.063	0	71.0807	401.61	9.17081	47.4268	5.24494	27.7516	1153.77	14.9075	26.8245	14.9724	769.433	26.7906	0	392.106	0	7.40741	5.68562	0	3.20171	4.00885	0	0	0	0	0	0	330.673	1881.36	40.8618	756.084	3.38028	5.39084	0	0	0
zOTU5	Enterobacteriaceae(1.0000)	Serratia(0.7900)	Serratia		5.26039	4.10172	8.72191	0	0	0	0	25.3993	0	0	6.05502	0	0	5.04541	0	0	0	0	0	0	0	9.56807	0	3.63542	487.267	1987.46	1865.55	100.751	1123	1179.02	26.0994	0	0	0	0	0	331.95	3.06827	9.65825	19.47	0	0	0	0	0
zOTU6	Pseudomonadaceae(1.0000)	Pseudomonas(1.0000)	Pseudomonas		9.4687	7.3831	0	0	4.29185	2.13083	10.2991	3.14218	0	0	0	0	0	18.1635	0	0	0	189.272	0	0	0	0	0	0	14.8557	0	0	35.3513	3.20171	0	0	0	0	0	0	0	16.5975	0	5.20059	3.245	2.70423	3.2345	3.72024	0	0
zOTU7	Enterobacteriaceae(1.0000)	Mangrovibacter(0.1300)	Enterobacteriaceae		19.9895	8.20345	95.27	0	6.43777	21.3083	9.50683	5.76067	12.9366	0	0	0	0	194.753	0	0	0	2.92826	0	0	0	0	0	0	0	0	0	4.41891	655.283	0	0	2.28474	0	3.12724	0	0	54.8995	16.3641	20.0594	29.205	0	0	0	0	0
zOTU8	Pseudomonadaceae(1.0000)	Pseudomonas(1.0000)	Pseudomonas		0	0	0	0	0	0	0	0	0	0	0	0	0	0	0	0	0	0	0	0	0	0	0	0	0	0	0	0	0	0	407.939	403.256	405.914	392.078	413.11	395.283	0	0	0	0	398.423	409.344	361.979	0	0
zOTU9	Nosematidae(1.0000)	Nosema(1.0000)	Nosema*		0	0	0	0	0	0	0	0	0	0	0	0	0	0	0	0	0	0	0	0	0	0	0	0	0	0	0	0	0	0	0	0	0	0	0	0	0	0	0	0	0	0	0	25.1432	94.7025
zOTU11	Enterobacteriaceae(0.9700)	Sodalis(0.1261)	Pantoea (97.9%)		0	5.74241	0	0	0	0	0	0	0	0	0	0	0	0	0	0	0	0	0	0	0	0	0	0	0	0	0	0	0	0	0	8.56776	6.72043	11.7271	3.78733	5.44323	0	0	0	0	0	0	0	0	0
zOTU12	Rhizobiaceae(1.0000)	Rhizobium(1.0000)			0	0	0	0	0	0	0	0	0	0	0	0	0	0	0	0	0	0	0	0	0	0	0	0	0	0	0	0	2.13447	0	0	0	0	0	0	0	0	0	0	0	0	0	0	0	0
zOTU13	Staphylococcaceae(1.0000)	Staphylococcus(1.0000)	Staphylococcus		9.4687	28.7121	2.68366	0	0	0	0	0	0	0	0	0	0	0	0	0	0	0	0	0	0	0	0	0	0	0	0	0	0	0	0	0	0	0	0	0	109.799	5.11378	169.391	297.458	2.02817	0	0	0	0
zOTU14	Pseudomonadaceae(1.0000)	Pseudomonas(1.0000)	Pseudomonas		51.5518	17.2272	11.4056	10.4167	2.95064	0	55.0604	4.97512	0	0	0	0	0	0	0	0	0	0	0	0	0	0	0	0	0	2.849	0	16.7919	6.40342	0	0	0	0	0	7.86599	3.11042	114.267	4.6024	215.453	90.8599	0	0	0	0	0
zOTU15	Leptotrichiaceae(0.0900)	Streptobacillus(0.0063)	Unidentified bacterium*		0	0	0	0	129.292	349.03	252.723	232.522	3.73724	9.11854	0	0	25.2197	15.1362	0	27.2813	0	0	0	0	3.32255	0	0	0	0	0	0	0	0	0	0	0	0	0	0	0	0	0	0	0	0	0	0	0	0
zOTU16	Streptococcaceae(1.0000)	Streptococcus(1.0000)	Streptococcus		0	0	0	0	0	0	0	0	0	0	0	0	0	0	0	0	0	0	0	0	0	0	0	0	0	0	0	0	0	0	0	0	0	5.73327	0	0	7.66039	0	43.8336	25.96	0	0	0	0	0
zOTU17	Lysobacteraceae(0.9700)	Stenotrophomonas(0.5432)	Stenotrophomonas		0	0	0	0	0	2.557	9.11071	2.09479	0	0	0	0	0	5.04541	0	0	0	0	0	0	0	0	0	0	0	0	0	5.3027	2.13447	0	0	0	0	2.73633	0	0	8.29876	0	0	2.16333	0	0	0	0	0
zOTU24	Pseudomonadaceae(1.0000)	Pseudomonas(1.0000)	Pseudomonas		19.9895	4.92207	0	0	0	0	0	0	0	0	0	0	0	0	0	0	0	0	0	0	0	0	0	0	0	0	0	0	0	0	0	0	0	0	0	0	10.8522	0	2.22883	5.40833	0	0	0	0	0
zOTU29	Anaplasmataceae(0.4000)	Ehrlichia(0.1560)			0	0	0	0	0	0	0	0	0	0	0	0	0	0	0	0	0	0	0	0	0	0	0	0	0	0	0	0	0	0	0	0	0	0	0	0	0	0	0	0	0	0	0	0	0
zOTU30	Enterobacteriaceae(1.0000)	Sodalis(0.9800)			0	2.46103	2.68366	0	0	0	0	0	0	0	0	0	0	0	0	0	0	0	0	0	0	0	0	0	0	0	0	0	0	0	0	0	0	0	3.20466	2.33281	12.7673	0	0	60.5733	0	0	0	0	0
zOTU31	Moraxellaceae(1.0000)	Acinetobacter(1.0000)			0	0	0	0	0	0	0	0	0	0	0	4.47227	0	0	0	2.8222	0	0	0	0	0	0	0	0	0	0	0	0	0	0	0	0	0	0	0	0	0	0	0	0	0	0	0	0	0
zOTU32	Sphingomonadaceae(0.9900)	Sphingobium(0.9405)	Sphingobium		27.354	19.6883	0	4.16667	0	0	0	0	0	0	0	0	0	0	0	0	0	0	0	0	0	0	0	0	0	2.2792	0	2.65135	0	0	0	0	0	4.43026	3.20466	0	39.5787	0	78.7519	28.1233	0	0	0	0	0
zOTU33	Dietziaceae(0.5200)	Dietzia(0.2704)	Lawsonella		0	0	0	0	0	0	0	0	0	0	0	0	0	0	0	0	0	0	0	0	0	0	0	0	0	0	0	0	0	0	0	0	0	0	0	0	0	0	0	0	0	0	0	0	0
zOTU41	Pseudomonadaceae(0.9800)	Pseudomonas(0.9604)			0	4.10172	34.8876	27.7778	0	0	36.4429	0	0	0	0	0	0	4.03633	0	0	0	0	0	0	0	0	0	0	0	0	0	0	0	0	0	0	0	0	0	0	5.10693	0	33.4324	21.6333	0	0	0	0	0
zOTU48	Comamonadaceae(0.9900)	Polaromonas(0.9306)	Polaromonas		14.7291	4.92207	0	0	2.14592	3.8355	13.468	0	0	0	0	0	0	0	0	0	0	0	0	0	0	0	0	0	0	0	0	0	3.20171	0	0	0	0	0	0	0	151.293	2.55689	61.6642	57.3283	0	0	0	0	0
zOTU49	Sphingobacteriaceae(1.0000)	Pedobacter(1.0000)	Pedobacter		0	0	0	0	0	0	0	0	0	0	0	0	0	0	0	0	0	0	0	0	0	0	0	0	0	0	0	2.65135	0	0	0	0	0	0	0	0	0	0	0	0	0	0	0	0	0
zOTU53	Micrococcaceae(1.0000)	Arthrobacter(0.8800)	Micrococcaceae		0	0	0	0	0	0	0	0	0	0	0	0	0	0	0	0	0	0	0	0	0	0	0	0	0	0	0	3.53513	0	0	0	0	0	0	0	0	0	0	0	0	0	0	0	0	0
zOTU56	Lysobacteraceae(0.7200)	Stenotrophomonas(0.5112)	Stenotrophomonas		0	0	0	0	0	0	3.16894	0	0	0	0	0	0	3.02725	2.51757	9.40734	0	0	0	0	0	0	0	0	0	0	0	0	0	0	0	0	0	0	0	0	0	0	0	0	0	0	0	0	0
zOTU59	Burkholderiaceae(1.0000)	Cupriavidus(1.0000)	Cupriavidus		0	0	0	0	0	0	0	0	0	0	0	0	0	0	0	0	0	0	0	0	0	0	0	0	0	0	0	0	0	0	0	0	0	0	0	0	0	0	0	0	0	0	0	0	0
zOTU60	Pasteurellaceae(1.0000)	Haemophilus(0.8000)	Haemophilus		0	0	0	0	0	0	0	0	0	0	0	0	0	0	0	0	0	0	0	0	0	0	0	0	0	0	0	0	0	0	0	0	0	2.08483	0	0	5.10693	0	0	0	0	0	0	0	0
zOTU61	Leuconostocaceae(1.0000)	Leuconostoc(1.0000)	Leuconostoc		0	0	0	0	0	0	0	0	0	0	0	0	0	0	0	0	0	0	0	0	0	0	0	0	0	0	0	0	0	0	0	0	0	0	0	0	0	0	29.7177	0	0	0	0	0	0
zOTU62	Phyllobacteriaceae(0.8300)	Phyllobacterium(0.6806)			0	0	2.68366	0	0	0	0	0	0	0	0	0	0	0	0	0	0	0	0	0	0	0	0	0	0	0	0	0	0	0	0	0	0	0	0	0	0	0	0	3.245	0	0	0	0	0
zOTU63	Moraxellaceae(1.0000)	Acinetobacter(1.0000)			0	0	3.35458	0	0	8.52333	0	0	0	0	0	0	0	20.1816	0	3.29257	0	0	0	0	0	0	0	0	0	0	0	0	0	0	0	0	0	0	0	0	0	0	0	0	0	0	0	0	0
zOTU65	Moraxellaceae(1.0000)	Acinetobacter(1.0000)			0	0	0	0	0	0	0	0	0	0	0	0	0	0	0	0	0	0	0	0	0	0	0	0	0	0	0	0	2.13447	0	0	0	0	0	0	0	0	0	0	2.16333	0	0	0	0	0
zOTU66	Comamonadaceae(0.9400)	Curvibacter(0.3384)	Comamonadaceae		9.4687	2.46103	0	0	0	0	2.37671	0	0	0	0	0	0	0	0	0	0	0	0	0	0	0	0	0	0	0	0	3.53513	0	0	0	0	0	4.29995	0	0	18.5126	0	34.1753	25.96	0	0	0	0	0
zOTU67	Moraxellaceae(0.2700)	Moraxella(0.0621)			0	0	0	0	0	0	0	0	0	0	13.2947	0	0	0	0	0	2.09205	4.25928	0	0	0	0	0	0	0	0	0	0	0	0	0	0	0	0	0	0	0	0	0	0	0	0	0	0	0
zOTU68	Flavobacteriaceae(1.0000)	Chryseobacterium(1.0000)			0	0	0	0	13.9485	20.456	23.371	8.37916	0	0	11.057	0	0	31.2815	10.6997	55.5033	0	0	0	0	0	0	0	0	0	0	0	0	0	0	0	0	0	0	0	0	0	0	0	0	0	0	87.0536	0	0
zOTU69	Micrococcaceae(1.0000)	Kocuria(1.0000)			8.41662	9.02379	3.35458	0	0	0	0	0	0	0	0	0	0	0	0	0	0	0	0	0	0	0	0	0	0	0	0	0	0	0	0	0	0	0	0	0	37.0252	0	54.2348	35.695	0	0	0	0	0
zOTU70	Pasteurellaceae(1.0000)	Aggregatibacter(0.4700)	Aggregatibacter		0	0	0	0	0	0	0	0	0	0	0	0	0	0	0	0	0	0	0	0	0	0	0	0	0	0	0	0	0	0	0	0	0	0	0	0	0	0	0	0	0	0	0	0	0
zOTU71	Rhizobiaceae(0.4900)	Rhizobium(0.2401)			3.15623	4.10172	0	0	0	0	0	0	0	0	0	0	0	0	0	0	0	0	0	0	0	0	0	0	0	0	0	2.65135	0	0	0	0	0	0	0	0	9.57549	0	28.2318	8.65333	0	0	0	0	0
zOTU72	Micrococcaceae(0.8500)	Arthrobacter(0.7225)			9.4687	4.92207	2.68366	0	0	0	0	0	0	0	0	0	0	0	0	0	0	0	0	0	0	0	0	0	0	0	0	5.3027	2.13447	0	0	0	0	0	3.20466	0	16.5975	0	37.1471	8.65333	0	0	0	0	0
zOTU73	Lactobacillaceae(1.0000)	Pediococcus(0.9000)	Pediococcus		29.4582	24.6103	4.69641	6.94444	0	0	4.75342	2.88034	0	0	0	0	0	0	0	0	0	0	0	0	0	0	0	0	0	0	0	3.53513	4.26894	0	0	0	0	0	0	0	33.195	0	68.3507	41.1033	0	0	0	0	0
zOTU74	Methylophilaceae(1.0000)	Methylophilus(0.9800)			0	0	24.8239	13.8889	10.1931	17.4728	9.11071	12.3069	0	0	2.10609	0	0	8.07265	2.30777	0	0	0	0	0	0	0	0	0	0	0	0	4.41891	0	0	0	0	0	0	0	2.59202	0	6.13654	0	0	0	0	4.09226	0	0
zOTU75	Micrococcaceae(1.0000)	Rothia(1.0000)			0	0	0	0	0	0	0	0	0	0	0	0	0	0	0	0	0	0	0	0	0	0	0	0	0	0	0	0	0	0	0	0	0	0	0	0	0	0	0	0	0	0	0	0	0
zOTU76	Pseudomonadaceae(1.0000)	Pseudomonas(1.0000)			0	5.74241	0	0	0	0	0	0	0	0	0	0	0	0	0	0	0	0	0	2.36407	0	0	0	0	0	0	0	2.65135	0	0	0	0	0	0	0	0	31.2799	0	8.17236	16.225	0	0	0	0	0
zOTU77	Staphylococcaceae(1.0000)	Staphylococcus(1.0000)	Staphylococcus		6.31247	7.3831	0	0	0	0	2.37671	0	0	0	0	0	0	3.02725	0	0	8.71688	9.31718	2.76134	0	0	0	0	0	0	0	0	0	0	0	0	0	0	0	0	0	5.10693	0	132.244	3.245	0	0	0	0	0
zOTU78	Bradyrhizobiaceae(1.0000)	Bradyrhizobium(0.9600)			3.15623	4.10172	0	0	0	0	0	0	0	0	0	0	0	0	0	0	0	0	0	0	0	0	0	0	0	0	0	0	0	0	0	0	0	0	0	0	17.8742	0	18.5736	5.40833	0	0	0	0	0
zOTU80	Micrococcaceae(1.0000)	Micrococcus(0.9600)			0	0	0	0	0	0	0	0	0	0	0	0	0	0	0	0	0	0	0	0	0	0	0	0	0	0	0	0	0	0	0	0	0	0	0	0	0	0	0	0	0	0	0	0	0
zOTU81	Enterobacteriaceae(1.0000)	Yersinia(0.4900)			0	0	0	0	0	0	7.52624	0	0	0	0	0	0	0	0	0	0	5.3241	0	0	0	0	0	0	0	0	0	0	0	0	0	0	0	2.08483	0	0	0	0	8.17236	2.16333	0	0	0	0	0
zOTU82	Pseudomonadaceae(0.6900)	Pseudomonas(0.4761)			0	0	6.70916	15.9722	0	0	2.37671	5.23697	0	0	0	0	0	0	0	0	0	0	0	0	0	0	0	0	0	0	0	0	0	0	0	0	0	0	0	0	3.19183	0	12.63	3.245	0	0	0	0	0
zOTU83	Comamonadaceae(0.9600)	Pelomonas(0.7296)			0	2.46103	0	0	0	0	0	0	0	0	0	0	0	0	0	0	0	0	0	0	0	0	0	0	0	0	0	0	0	0	0	0	0	0	0	0	9.57549	0	15.6018	2.16333	0	0	0	0	0
zOTU84	Corynebacteriaceae(1.0000)	Corynebacterium(1.0000)	Corynebacterium		3.15623	0	0	0	0	0	0	0	0	0	0	0	0	0	0	0	0	0	0	0	0	0	0	0	0	0	0	0	0	0	0	0	0	0	0	0	4.46856	0	0	3.245	0	0	0	0	0
zOTU85	Corynebacteriaceae(1.0000)	Corynebacterium(1.0000)			0	0	0	0	0	0	0	0	0	0	0	0	0	0	0	0	0	0	0	0	0	0	0	0	0	0	0	0	0	0	0	0	0	0	0	0	0	0	0	0	0	0	0	0	0
zOTU86	Acetobacteraceae(1.0000)	Acetobacter(1.0000)	Acetobacter		14.7291	13.1255	0	0	0	0	0	0	0	0	0	0	0	0	0	0	0	0	0	0	0	0	0	0	0	0	0	3.53513	3.20171	0	0	0	0	0	0	0	34.4718	0	48.2912	12.98	0	0	0	0	0
zOTU87	Flavobacteriaceae(1.0000)	Flavobacterium(1.0000)			0	0	0	0	0	2.13083	0	0	0	0	0	0	0	0	0	0	0	0	0	0	0	0	0	0	0	0	0	0	0	0	0	0	0	0	0	0	0	0	5.20059	5.40833	0	0	0	0	0
zOTU88	Micrococcaceae(1.0000)	Arthrobacter(0.9700)			7.36454	0	3.35458	2.77778	0	0	0	0	0	0	0	0	0	0	0	0	0	0	0	0	0	0	0	0	0	0	0	4.41891	0	0	0	0	0	0	0	0	7.66039	0	17.0877	7.57166	0	0	0	0	0
zOTU89	Unclassified_Burkholderiales(0.7200)	Methylibium(0.2304)			4.20831	7.3831	0	0	0	0	0	0	0	0	0	0	0	0	0	0	0	0	0	0	0	0	0	0	0	0	0	4.41891	4.26894	0	0	0	0	0	0	0	5.10693	0	19.3165	8.65333	0	0	0	0	0
zOTU90	Enterobacteriaceae(1.0000)	Yersinia(0.7300)			0	0	0	0	0	0	0	0	0	0	0	0	0	0	0	0	0	0	0	0	0	0	0	0	0	0	0	0	0	0	0	0	0	0	0	0	0	0	0	0	0	0	0	0	0
zOTU91	Sphingomonadaceae(1.0000)	Novosphingobium(0.9900)			0	0	14.0892	55.5556	4.02361	2.98317	3.16894	0	0	0	0	0	0	9.08174	0	13.6406	0	0	0	0	0	0	0	0	0	0	0	15.9081	0	0	0	0	0	0	0	0	3.83019	4.09103	0	0	0	0	0	0	0
zOTU93	Corynebacteriaceae(1.0000)	Corynebacterium(1.0000)			0	0	0	0	0	0	0	0	0	0	0	0	0	0	0	0	0	0	0	0	0	0	0	0	0	0	0	0	0	0	0	0	0	0	0	0	2.55346	0	0	4.32666	0	0	0	0	0
zOTU94	Actinomycetaceae(1.0000)	Actinomyces(1.0000)	Actinomyces		0	0	0	0	0	0	0	0	0	0	0	0	0	0	0	0	0	0	0	0	0	0	0	0	0	0	0	0	0	0	0	0	0	0	0	0	0	0	0	0	0	0	0	0	0
zOTU95	Rhizobiaceae(0.7900)	Rhizobium(0.5767)			0	0	0	0	0	0	0	0	0	0	0	0	0	0	0	0	0	0	0	0	0	0	0	0	0	0	0	7.07026	0	0	0	0	0	0	0	0	3.83019	0	2.97177	3.245	0	0	0	0	0
zOTU96	Bacillaceae(0.9500)	Bacillus(0.9025)			10.5208	6.56276	8.72191	2.77778	0	0	0	0	0	0	0	0	0	0	0	0	0	0	0	0	0	0	0	0	0	0	0	0	0	0	0	0	0	0	0	0	15.3208	0	16.3447	7.57166	0	0	0	0	0
zOTU97	Flavobacteriaceae(1.0000)	Flavobacterium(1.0000)			0	2.46103	0	0	0	0	0	0	0	0	0	0	0	0	0	0	0	0	0	0	0	0	0	0	0	0	0	0	0	0	0	0	0	0	0	0	0	0	5.20059	0	0	0	0	0	0
zOTU98	Moraxellaceae(1.0000)	Acinetobacter(1.0000)			4.20831	0	0	4.86111	0	0	0	2.09479	0	0	0	0	0	0	0	0	0	0	0	0	0	0	0	0	0	0	0	0	0	0	0	0	0	0	0	0	0	0	0	0	0	0	0	0	0
zOTU99	Bacillaceae(0.9700)	Anoxybacillus(0.3783)			11.5729	9.02379	2.68366	0	0	0	0	0	0	0	0	0	0	0	0	0	0	0	0	0	0	0	0	0	0	0	0	0	0	0	0	0	0	0	0	0	22.9812	0	32.6895	16.225	0	0	0	0	0
zOTU100	Flavobacteriaceae(1.0000)	Flavobacterium(1.0000)			0	0	3.35458	0	10.1931	3.40933	6.33789	2.61849	0	0	0	0	0	0	0	0	0	0	0	0	0	0	0	0	0	0	0	3.53513	0	0	0	0	0	0	0	0	0	23.5234	0	7.57166	0	0	21.2054	0	0
zOTU101	Porphyromonadaceae(0.0600)	Porphyromonas(0.0036)			11.5729	9.02379	0	2.77778	0	0	0	0	0	0	0	0	0	0	0	0	0	0	0	0	0	0	0	0	0	0	0	0	0	0	0	0	0	0	0	0	12.7673	0	24.5171	4.32666	0	0	0	0	0
zOTU104	Unclassified_Burkholderiales(0.8500)	Aquincola(0.5440)			9.4687	4.92207	0	0	0	0	0	0	0	0	0	0	0	0	0	0	0	0	0	0	0	0	0	0	0	0	0	0	0	0	0	0	0	0	0	0	18.5126	0	20.0594	10.8167	0	0	0	0	0
zOTU105	Unclassified_Burkholderiales(0.5800)	Methylibium(0.1856)			3.15623	0	0	0	0	0	0	0	0	0	0	0	0	0	0	0	0	0	0	0	0	0	0	0	0	0	0	0	0	0	0	0	0	0	0	0	11.4906	0	17.0877	5.40833	0	0	0	0	0
zOTU106	Burkholderiaceae(0.5000)	Limnobacter(0.1850)			3.15623	0	0	0	0	0	0	0	0	0	0	0	0	0	0	0	0	0	0	0	0	0	0	0	0	0	0	0	0	0	0	0	0	0	0	0	2.55346	0	16.3447	8.65333	0	0	0	0	0
zOTU107	Enterobacteriaceae(1.0000)	Pantoea(0.5600)			0	0	4.02549	0	0	0	0	0	0	0	0	0	0	0	0	0	0	0	0	0	0	0	0	0	0	0	0	0	0	0	0	0	0	0	0	0	10.2139	0	5.20059	18.3883	0	0	0	0	0
zOTU109	Moraxellaceae(1.0000)	Acinetobacter(1.0000)			0	0	0	0	0	0	0	0	0	0	0	0	0	0	0	0	0	0	0	0	0	0	0	0	0	0	0	0	0	0	0	0	0	0	0	0	3.83019	0	3.71471	0	0	0	0	0	0
zOTU110	Corynebacteriaceae(1.0000)	Corynebacterium(1.0000)			4.20831	0	6.03824	0	0	0	0	0	0	0	0	0	0	0	0	0	0	0	0	0	0	0	0	0	0	0	0	5.3027	0	0	0	0	0	0	0	0	3.83019	0	5.94354	4.32666	0	0	0	0	0
zOTU111	Lentisphaeraceae(0.1100)	Lentisphaera(0.0121)			0	0	0	0	0	0	0	0	0	0	0	0	0	0	0	0	0	0	0	0	0	0	0	0	0	0	0	0	0	0	0	0	0	0	0	0	2.55346	0	3.71471	3.245	0	0	0	0	0
zOTU112	Sphingobacteriaceae(1.0000)	Sphingobacterium(1.0000)			0	0	0	0	0	3.40933	0	0	0	0	2.50099	0	0	24.218	13.2172	119.003	0	0	0	0	0	0	0	0	0	0	0	0	0	0	0	0	0	0	0	0	0	0	0	0	0	0	0	0	0
zOTU113	Methylophilaceae(1.0000)	Methylophilus(0.5600)			3.15623	0	0	0	0	0	0	0	0	0	0	0	0	0	0	0	0	0	0	0	0	0	0	0	0	0	0	0	2.13447	0	0	0	0	0	0	0	6.38366	0	5.20059	2.16333	0	0	0	0	0
zOTU114	Corynebacteriaceae(1.0000)	Corynebacterium(1.0000)			0	0	0	0	0	0	0	0	0	0	0	0	0	0	0	0	0	0	0	0	0	0	0	0	0	0	0	0	0	0	0	0	0	0	0	0	0	0	0	0	0	0	0	0	0
zOTU115	Pseudomonadaceae(1.0000)	Pseudomonas(1.0000)			3.15623	0	12.7474	9.72222	0	0	0	3.40403	0	0	0	0	0	0	0	0	0	0	0	0	0	0	0	0	0	0	0	0	0	0	0	0	0	0	0	0	0	0	2.97177	4.32666	0	0	0	0	0
zOTU116	Pseudomonadaceae(1.0000)	Cellvibrio(1.0000)			0	0	0	0	0	0	0	0	0	0	0	0	0	0	0	0	0	0	0	0	0	0	0	0	0	0	0	0	0	0	0	0	0	0	0	0	2.55346	0	12.63	4.32666	0	0	0	0	0
zOTU117	Burkholderiaceae(1.0000)	Limnobacter(1.0000)			0	0	6.70916	0	0	0	0	0	0	0	0	0	0	0	0	0	0	0	0	0	0	0	0	0	0	0	0	0	0	0	0	0	0	0	0	0	0	0	0	0	0	0	0	0	0
zOTU118	Oxalobacteraceae(0.3500)	Herbaspirillum(0.0910)			0	0	0	0	0	0	0	0	0	0	0	0	0	0	0	0	0	0	0	0	0	0	0	0	0	0	0	0	0	0	0	0	0	0	0	0	0	0	11.8871	4.32666	0	0	0	0	0
zOTU119	Neisseriaceae(1.0000)	Leeia(1.0000)			0	3.28138	0	0	0	0	0	0	0	0	0	0	0	0	0	0	0	0	0	0	0	0	0	0	0	0	0	0	0	0	0	0	0	0	0	0	5.74529	0	26.7459	8.65333	0	0	0	0	0
zOTU120	Actinomycetaceae(1.0000)	Actinomyces(1.0000)	Actinomyces		0	0	0	0	0	0	0	0	0	0	0	0	0	0	0	0	0	0	0	0	0	0	0	0	0	0	0	0	0	0	0	0	0	0	0	0	0	0	0	0	0	0	0	0	0
zOTU123	Unclassified_Burkholderiales(0.8000)	Aquabacterium(0.6320)	Aquabacterium		3.15623	0	3.35458	0	0	0	0	0	0	0	0	0	0	0	0	0	0	0	0	0	0	0	0	0	0	0	0	0	0	0	0	0	0	0	0	0	9.57549	0	0	2.16333	0	0	0	0	0
zOTU124	Unclassified_Burkholderiales(0.4100)	Ideonella(0.1558)			0	0	0	0	0	0	0	0	0	0	0	0	0	0	0	0	0	0	0	0	0	0	0	0	0	0	0	0	6.40342	0	0	0	0	2.08483	0	0	6.38366	0	17.8306	3.245	0	0	0	0	0
zOTU125	Unclassified_Bacillales(0.9900)	Gemella(0.9801)			0	0	0	0	0	0	0	0	0	0	0	0	0	0	0	0	0	0	0	0	0	0	0	0	0	0	0	0	0	0	0	0	0	0	0	0	0	0	0	5.40833	0	0	0	0	0
zOTU126	Pseudomonadaceae(1.0000)	Pseudomonas(1.0000)			3.15623	0	0	0	0	0	0	0	0	0	0	0	0	0	0	0	0	0	0	0	0	0	0	0	0	0	0	0	0	0	0	0	0	0	0	0	0	0	0	0	0	0	0	0	0
zOTU127	Moraxellaceae(1.0000)	Acinetobacter(1.0000)			0	0	7.38007	0	0	0	0	0	0	0	0	0	0	6.05449	0	0	0	0	0	0	0	0	0	0	0	0	0	4.41891	0	0	0	0	0	0	0	0	6.38366	0	2.97177	0	0	0	0	0	0
zOTU128	Pseudomonadaceae(0.4500)	Pseudomonas(0.2025)			0	4.92207	0	0	0	0	0	0	0	0	0	0	0	0	0	0	0	0	0	0	0	0	0	0	0	0	0	0	0	0	0	0	0	0	0	0	8.93712	0	23.0312	0	0	0	0	0	0
zOTU129	Sphingomonadaceae(1.0000)	Sphingobium(0.6700)			0	0	0	0	0	0	0	0	0	0	0	0	0	0	0	0	0	0	0	0	0	0	0	0	0	0	0	0	0	0	0	0	0	0	0	0	2.55346	0	4.45765	2.16333	0	0	0	0	0
zOTU131	Burkholderiaceae(1.0000)	Limnobacter(1.0000)			0	0	0	0	3.75536	3.8355	12.2797	2.88034	0	0	0	0	0	0	0	0	0	0	0	0	0	0	0	0	0	0	0	0	0	0	0	0	0	0	0	0	0	0	0	0	0	0	0	0	0
zOTU132	Flavobacteriaceae(1.0000)	Chryseobacterium(1.0000)			0	0	0	0	0	0	0	0	0	0	0	0	0	6.05449	2.30777	4.70367	0	0	0	0	0	0	0	0	0	0	0	0	0	0	0	0	0	0	0	0	0	7.15929	2.97177	0	0	0	0	0	0
zOTU133	Sphingomonadaceae(1.0000)	Sphingobium(0.7600)			0	3.28138	0	0	0	0	0	0	0	0	0	0	0	0	0	0	0	0	0	0	0	0	0	0	0	0	0	0	0	0	0	0	0	0	0	0	3.19183	0	7.42942	3.245	0	0	0	0	0
zOTU134	Flavobacteriaceae(1.0000)	Flavobacterium(1.0000)			0	0	0	0	0	0	0	0	0	0	0	0	0	0	0	0	0	0	0	0	0	0	0	0	0	0	0	5.3027	0	0	0	0	0	0	0	0	3.19183	0	9.65825	0	0	0	0	0	0
zOTU136	Flavobacteriaceae(1.0000)	Flavobacterium(1.0000)			0	0	0	0	0	0	0	0	0	0	0	0	0	0	0	0	0	0	0	0	0	0	0	0	0	0	0	0	0	0	0	0	0	5.34237	0	0	0	0	0	0	0	0	0	0	0
zOTU137	Micrococcaceae(1.0000)	Kocuria(0.9900)			0	2.46103	0	0	0	0	0	0	0	0	0	0	0	0	0	0	0	0	0	0	0	0	0	0	0	0	0	0	0	0	0	0	0	0	0	0	15.9591	0	0	0	0	0	0	0	0
zOTU138	Hyphomicrobiaceae(0.9200)	Devosia(0.8464)			0	0	0	0	0	0	0	0	0	0	0	0	0	0	0	0	0	0	0	0	0	0	0	0	0	0	0	2.65135	2.13447	0	0	0	0	0	0	0	0	0	0	0	0	0	0	0	0
zOTU139	Aeromonadaceae(1.0000)	Aeromonas(1.0000)			0	0	0	0	0	0	0	0	0	0	0	0	0	0	0	0	0	0	0	0	0	0	0	0	0	0	0	0	0	0	0	0	0	0	0	0	4.46856	0	5.94354	2.16333	0	0	0	0	0
zOTU141	Corynebacteriaceae(1.0000)	Corynebacterium(1.0000)			0	0	0	0	0	0	0	0	0	0	0	0	0	0	0	0	0	0	0	0	0	0	0	0	0	0	0	0	2.13447	0	0	0	0	0	0	0	2.55346	0	0	6.48999	0	0	0	0	0
zOTU142	Pseudomonadaceae(1.0000)	Pseudomonas(1.0000)			0	0	0	0	0	0	0	0	0	0	0	0	0	0	0	0	0	0	0	0	0	0	0	0	0	0	0	0	0	0	0	0	0	0	0	0	0	0	2.97177	0	0	0	0	0	0
zOTU143	Streptococcaceae(1.0000)	Streptococcus(1.0000)			0	0	0	0	0	0	0	0	0	0	0	0	0	0	0	0	0	0	0	0	0	0	2.97936	0	0	0	0	0	0	0	0	4.56947	0	0	0	0	8.29876	0	6.68648	2.16333	0	0	0	0	0
zOTU144	Caulobacteraceae(1.0000)	Caulobacter(1.0000)			4.20831	0	2.68366	2.77778	0	0	0	0	0	0	0	0	0	0	0	0	0	0	0	0	0	0	0	0	0	0	0	0	0	0	0	0	0	0	0	0	0	0	0	0	0	0	0	0	0
zOTU145	Dermabacteraceae(1.0000)	Brachybacterium(1.0000)			0	0	0	0	0	0	0	0	0	0	0	0	0	0	0	0	0	0	0	0	0	0	0	0	0	0	0	0	0	0	0	0	0	0	0	0	0	0	0	5.40833	0	0	0	0	0
zOTU146	Caulobacteraceae(1.0000)	Asticcacaulis(1.0000)			0	0	0	0	0	0	0	0	0	0	0	0	0	0	0	0	0	0	0	0	0	0	0	0	0	0	0	0	0	0	0	0	0	0	0	0	5.10693	0	5.94354	4.32666	0	0	0	0	0
zOTU147	Lysobacteraceae(1.0000)	Thermomonas(0.6800)			0	0	0	0	0	0	0	0	0	0	0	0	0	0	0	0	0	0	0	0	0	0	0	0	0	0	0	3.53513	0	0	0	0	0	0	0	0	0	0	0	4.32666	0	0	0	0	0
zOTU148	Staphylococcaceae(1.0000)	Staphylococcus(1.0000)			0	0	0	0	0	0	0	0	0	0	0	0	0	0	0	0	0	0	0	0	0	0	0	0	0	0	0	0	0	0	0	0	0	0	0	0	4.46856	0	4.45765	0	0	0	0	0	0
zOTU149	Pasteurellaceae(1.0000)	Haemophilus(0.7800)	Haemophilus		0	0	0	0	0	0	0	0	0	0	0	0	0	0	0	0	0	0	0	0	0	0	0	0	0	0	0	0	0	0	0	0	0	0	0	0	0	0	2.22883	0	0	0	0	0	0
zOTU151	Corynebacteriaceae(1.0000)	Corynebacterium(1.0000)			0	0	0	0	0	0	0	0	0	0	0	0	0	0	0	0	0	0	0	0	0	0	0	0	0	0	0	0	0	0	0	0	0	0	0	0	0	0	0	11.8983	0	0	0	0	0
zOTU152	Fimbriimonadaceae(0.7700)	Fimbriimonas(0.5929)			0	0	0	0	0	0	0	0	0	0	0	0	0	0	0	0	0	0	0	0	0	0	0	0	0	0	0	0	0	0	0	0	0	0	0	0	0	0	0	0	0	0	0	0	0
zOTU153	Comamonadaceae(0.4200)	Curvibacter(0.1176)			0	0	0	0	0	0	0	0	0	0	0	0	0	0	0	0	0	0	0	0	0	0	0	0	0	0	0	0	0	0	0	0	0	0	0	0	4.46856	0	11.1441	0	0	0	0	0	0
zOTU154	Comamonadaceae(0.9900)	Caenimonas(0.3366)			0	0	0	0	0	0	0	0	0	0	0	0	0	0	0	0	0	0	0	0	0	0	0	0	0	0	0	0	0	0	0	0	0	0	0	0	3.83019	0	7.42942	0	0	0	0	0	0
zOTU155	Flavobacteriaceae(1.0000)	Flavobacterium(1.0000)			0	0	0	0	0	0	0	0	0	0	0	0	0	0	0	0	0	0	0	0	0	0	0	0	0	0	0	0	0	0	0	0	0	0	0	0	0	0	0	0	0	0	0	0	0
zOTU157	Bradyrhizobiaceae(1.0000)	Bosea(1.0000)			3.15623	0	0	0	0	0	0	0	0	0	0	0	0	0	0	0	0	0	0	0	0	0	0	0	0	0	0	0	0	0	0	0	0	0	0	0	0	0	8.17236	4.32666	0	0	0	0	0
zOTU159	Comamonadaceae(0.8800)	Acidovorax(0.5016)			0	0	0	0	0	0	0	0	0	0	0	0	0	0	0	0	0	0	0	0	0	0	0	0	0	0	0	0	0	0	0	0	0	0	0	0	0	0	2.97177	0	0	0	0	0	0
zOTU160	Comamonadaceae(0.9300)	Xenophilus(0.2325)			0	0	2.68366	0	0	0	0	0	0	0	0	0	0	0	0	0	0	0	0	0	0	0	0	0	0	0	0	0	0	0	0	0	0	0	0	0	0	0	0	0	0	0	0	0	0
zOTU161	Propionibacteriaceae(1.0000)	Propionibacterium(1.0000)			0	0	0	0	0	0	0	0	0	0	0	0	0	0	0	0	0	0	0	0	0	0	0	0	0	0	0	0	0	0	0	0	0	0	0	0	0	0	0	0	0	0	0	0	0
zOTU162	Pseudomonadaceae(0.9800)	Pseudomonas(0.9604)			0	0	0	3.47222	19.0451	4.26167	11.4874	2.09479	0	0	0	0	0	4.03633	0	0	0	0	0	0	0	0	0	0	0	0	0	0	0	0	0	0	0	0	0	0	0	0	0	0	0	0	0	0	0
zOTU163	Micrococcaceae(1.0000)	Rothia(1.0000)			0	0	0	0	0	0	0	0	0	0	0	0	0	0	0	0	0	0	0	0	0	0	0	0	0	0	0	0	0	0	0	0	0	0	0	0	0	0	0	0	0	0	0	0	0
zOTU164	Clostridiaceae(0.1300)	Fonticella(0.0104)			0	0	0	0	0	0	0	0	0	0	0	0	0	0	0	0	0	0	0	0	0	0	0	0	0	0	0	0	0	0	0	0	0	0	0	0	0	0	2.97177	0	0	0	0	0	0
zOTU166	Methylophilaceae(1.0000)	Methylophilus(0.5600)			5.26039	0	0	0	0	0	0	0	0	0	0	0	0	0	0	0	0	0	0	0	0	0	0	0	0	0	0	0	0	0	0	0	0	0	0	0	5.10693	0	0	5.40833	0	0	0	0	0
zOTU167	Methylophilaceae(1.0000)	Methylotenera(0.5100)			0	0	0	2.77778	0	0	0	0	0	0	0	0	0	0	0	0	0	0	0	0	0	0	0	0	0	0	0	0	0	0	0	0	0	0	0	0	0	0	0	0	0	0	0	0	0
zOTU168	Unclassified_Clostridiales(1.0000)	Anaerococcus(1.0000)			0	0	0	0	0	0	0	0	0	0	0	0	0	0	0	0	0	0	0	0	0	0	0	0	0	0	0	0	0	0	0	0	0	0	0	0	0	0	0	0	0	0	0	0	0
zOTU169	Lysobacteraceae(1.0000)	Thermomonas(0.7100)			0	0	0	0	0	0	0	0	0	0	0	0	0	0	0	0	0	0	0	0	0	0	0	0	0	0	0	0	0	0	0	0	0	0	0	0	4.46856	0	2.22883	0	0	0	0	0	0
zOTU170	Lysobacteraceae(1.0000)	Thermomonas(0.3100)			0	2.46103	0	0	0	0	0	0	0	0	0	0	0	0	0	0	0	0	0	0	0	0	0	0	0	0	0	0	0	0	0	0	0	0	0	0	3.83019	0	5.20059	0	0	0	0	0	0
zOTU173	Pseudomonadaceae(0.9700)	Pseudomonas(0.9409)			0	0	0	0	3.48712	0	0	0	0	0	0	0	0	0	0	0	0	0	0	0	0	0	0	0	0	0	0	0	0	0	0	0	0	0	0	0	12.1289	0	0	3.245	0	0	0	0	0
zOTU174	Oxalobacteraceae(0.8300)	Duganella(0.6557)			0	0	0	0	0	0	0	0	0	0	0	0	0	0	0	0	0	0	0	0	0	0	0	0	0	0	0	0	0	0	0	0	0	0	0	0	2.55346	0	2.97177	2.16333	0	0	0	0	0
zOTU175	Actinomycetaceae(1.0000)	Actinomyces(1.0000)			0	0	0	0	0	0	0	0	0	0	0	0	0	0	0	0	0	0	0	0	0	0	0	0	0	0	0	0	0	0	0	0	0	0	0	0	0	0	0	0	0	0	0	0	0
zOTU176	Pseudomonadaceae(1.0000)	Pseudomonas(1.0000)			0	0	5.36733	0	0	0	0	0	0	0	0	0	0	0	0	0	0	0	0	0	0	0	0	0	0	0	0	0	0	0	0	0	0	0	0	0	0	0	0	0	0	0	0	0	0
zOTU177	Mycobacteriaceae(1.0000)	Mycobacterium(1.0000)			0	0	0	0	0	0	0	0	0	0	0	0	0	0	0	0	0	0	0	0	0	0	0	0	0	0	0	8.83783	0	0	0	0	0	0	0	0	3.83019	0	2.22883	3.245	0	0	0	0	0
zOTU178	Corynebacteriaceae(1.0000)	Corynebacterium(1.0000)			0	0	0	0	0	0	0	0	0	0	0	0	0	0	0	0	0	0	0	0	0	0	0	0	0	0	0	0	0	0	0	0	0	0	0	0	0	0	0	0	0	0	0	0	0
zOTU179	Rhizobiaceae(0.9700)	Rhizobium(0.9312)			0	0	0	0	0	0	0	0	0	0	0	0	0	0	0	0	0	0	0	0	0	0	0	0	0	0	0	9.72161	0	0	0	0	0	0	0	0	0	0	8.17236	0	0	0	0	0	0
zOTU181	Pseudomonadaceae(1.0000)	Pseudomonas(1.0000)			0	0	0	0	0	0	0	0	0	0	0	0	0	0	0	0	0	0	0	0	0	0	0	0	0	0	0	4.41891	0	0	0	0	0	0	0	0	0	0	0	0	0	0	0	0	0
zOTU182	Comamonadaceae(0.4200)	Roseateles(0.1764)			5.26039	0	0	0	0	0	0	0	0	0	0	0	0	0	0	0	0	0	0	0	0	0	0	0	0	0	0	0	0	0	0	0	0	0	0	0	5.10693	0	11.8871	0	0	0	0	0	0
zOTU183	Unclassified_Burkholderiales(0.5100)	Leptothrix(0.1632)			0	0	0	0	0	0	0	0	0	0	0	0	0	0	0	0	0	0	0	0	0	0	0	0	0	0	0	0	0	0	0	0	0	0	0	0	3.19183	0	8.9153	3.245	0	0	0	0	0
zOTU184	Peptoniphilaceae(1.0000)	Peptoniphilus(1.0000)			0	0	0	0	0	0	0	0	0	0	0	0	0	0	0	0	0	0	0	0	0	0	0	0	0	0	0	0	0	0	0	0	0	0	0	0	0	0	0	0	0	0	0	0	0
zOTU185	Lactobacillaceae(1.0000)	Lactobacillus(1.0000)			0	0	0	0	0	0	0	0	0	0	0	0	0	0	0	0	0	0	0	0	0	0	0	0	0	0	0	0	0	0	0	0	0	0	0	0	0	0	0	0	0	0	0	0	0
zOTU186	Flavobacteriaceae(1.0000)	Chryseobacterium(1.0000)			4.20831	0	0	0	0	0	0	0	0	0	0	0	0	0	0	0	0	0	0	0	0	0	0	0	0	0	0	2.65135	0	0	0	0	0	0	0	0	0	0	0	0	0	0	0	0	0
zOTU187	Pseudomonadaceae(1.0000)	Pseudomonas(1.0000)			0	0	5.36733	3.47222	0	0	0	0	0	0	0	0	0	0	0	0	0	0	0	0	0	0	0	0	0	0	0	0	0	0	0	0	0	0	0	0	0	0	0	0	0	0	0	0	0
zOTU188	Veillonellaceae(1.0000)	Veillonella(1.0000)			0	0	0	0	0	0	0	0	0	0	0	0	0	0	0	0	0	0	0	0	0	0	0	0	0	0	0	0	0	0	0	0	0	0	0	0	0	0	0	2.16333	0	0	0	0	0
zOTU189	Nocardioidaceae(0.9900)	Nocardioides(0.7821)			0	0	0	0	0	0	0	0	0	0	0	0	0	0	0	0	0	0	0	0	0	0	0	0	0	0	0	0	0	0	0	0	0	0	0	0	0	0	0	0	0	0	0	0	0
zOTU190	Lysobacteraceae(1.0000)	Stenotrophomonas(0.9900)			0	0	0	0	0	0	0	0	0	0	0	0	0	0	0	0	0	0	0	0	0	0	0	0	0	0	0	0	0	0	0	0	0	0	0	0	3.19183	0	4.45765	0	0	0	0	0	0
zOTU191	Comamonadaceae(0.9300)	Curvibacter(0.3720)			0	2.46103	0	0	0	0	0	0	0	0	0	0	0	0	0	0	0	0	0	0	0	0	0	0	0	0	0	3.53513	0	0	0	0	0	0	0	0	11.4906	0	2.22883	0	0	0	0	0	0
zOTU192	Comamonadaceae(0.9000)	Curvibacter(0.4770)			4.20831	0	0	0	0	0	0	0	0	0	0	0	0	0	0	0	0	0	0	0	0	0	0	0	0	0	0	0	0	0	0	0	0	0	0	0	3.83019	0	8.9153	4.32666	0	0	0	0	0
zOTU194	Labilitrichaceae(0.4500)	Labilithrix(0.2025)			0	0	0	0	0	0	0	0	0	0	0	0	0	0	0	0	0	0	0	0	0	0	0	0	0	0	0	0	0	0	0	0	0	0	0	0	0	0	0	3.245	0	0	0	0	0
zOTU195	Oxalobacteraceae(0.9700)	Duganella(0.9409)			0	0	0	0	0	0	0	2.35664	0	0	0	0	0	0	0	0	0	0	0	0	0	0	0	0	0	0	0	8.83783	2.13447	0	0	0	0	0	0	0	0	0	0	0	0	0	0	0	0
zOTU196	Bradyrhizobiaceae(0.9900)	Bradyrhizobium(0.9702)			3.15623	0	0	0	0	0	0	0	0	0	0	0	0	0	0	0	0	0	0	0	0	0	0	0	0	0	0	0	0	0	0	0	0	0	0	0	0	0	0	0	0	0	0	0	0
zOTU198	Flavobacteriaceae(1.0000)	Flavobacterium(1.0000)			0	0	0	0	0	0	0	0	0	0	0	0	0	0	0	0	0	0	0	0	0	0	0	0	0	0	0	0	0	0	0	0	0	0	0	0	0	0	3.71471	0	0	0	0	0	0
zOTU200	Comamonadaceae(0.7800)	Caenimonas(0.2496)			0	0	0	0	0	0	0	0	0	0	0	0	0	0	0	0	0	0	0	0	0	0	0	0	0	0	0	0	0	0	0	0	0	0	0	0	0	0	3.71471	3.245	0	0	0	0	0
zOTU201	Pseudomonadaceae(0.8400)	Rhizobacter(0.7056)			0	0	0	0	0	0	0	0	0	0	0	0	0	0	0	0	0	0	0	0	0	0	0	0	0	0	0	0	0	0	0	0	0	0	0	0	5.74529	0	5.20059	0	0	0	0	0	0
zOTU204	Comamonadaceae(0.9900)	Hydrogenophaga(0.8514)			0	0	0	0	0	0	0	0	0	0	0	0	0	0	0	0	0	0	0	0	0	0	0	0	0	0	0	0	0	0	0	0	0	0	0	0	3.83019	0	8.17236	4.32666	0	0	0	0	0
zOTU205	Comamonadaceae(0.9300)	Rhodoferax(0.5208)			0	0	0	0	0	0	0	0	0	0	0	0	0	0	0	0	0	0	0	0	0	0	0	0	0	0	0	0	0	0	0	0	0	0	0	0	3.83019	0	8.17236	0	0	0	0	0	0
zOTU207	Rhizobiaceae(1.0000)	Rhizobium(1.0000)			0	0	0	0	0	0	0	0	0	0	0	0	0	0	0	0	0	0	0	0	0	0	0	0	0	0	0	0	0	0	0	0	0	0	0	0	4.46856	0	0	2.16333	0	0	0	0	0
zOTU208	Cytophagaceae(1.0000)	Runella(1.0000)			0	0	0	0	0	0	0	0	0	0	0	0	0	0	0	0	0	0	0	0	0	0	0	0	0	0	0	0	0	0	0	0	0	0	0	0	5.74529	0	3.71471	3.245	0	0	0	0	0
zOTU209	Flavobacteriaceae(1.0000)	Chryseobacterium(1.0000)			0	0	0	0	0	0	0	0	0	0	6.58155	0	0	5.04541	11.1193	0	0	0	0	0	0	0	0	0	0	0	0	0	0	0	0	0	0	0	0	0	0	0	0	0	0	0	0	0	0
zOTU211	Cryomorphaceae(1.0000)	Fluviicola(1.0000)			0	0	0	0	0	0	0	0	0	0	0	0	0	0	0	0	0	0	0	0	0	0	0	0	0	0	0	0	0	0	0	0	0	0	0	0	3.19183	0	0	0	0	0	0	0	0
zOTU213	Oxalobacteraceae(1.0000)	Massilia(0.9700)			3.15623	0	0	0	0	0	0	0	0	0	0	0	0	0	0	0	0	0	0	0	0	0	0	0	0	0	0	17.6757	0	0	0	0	0	0	0	0	6.38366	0	2.97177	0	0	0	0	0	0
zOTU215	Unclassified_Burkholderiales(0.4800)	Piscinibacter(0.1584)			0	0	0	0	0	0	0	0	0	0	0	0	0	0	0	0	0	0	0	0	0	0	0	0	0	0	0	0	0	0	0	0	0	0	0	0	5.74529	0	2.22883	5.40833	0	0	0	0	0
zOTU216	Burkholderiaceae(0.9800)	Lautropia(0.9408)			0	0	0	0	0	0	0	0	0	0	0	0	0	0	0	0	0	0	0	0	0	0	0	0	0	0	0	0	0	0	0	0	0	0	0	0	0	0	0	0	0	0	0	0	0
zOTU217	Pseudomonadaceae(0.4800)	Rhizobacter(0.2304)			0	0	0	0	0	0	0	0	0	0	0	0	0	0	0	0	0	0	0	0	0	0	0	0	0	0	0	0	0	0	0	0	0	0	0	0	0	0	0	3.245	0	0	0	0	0
zOTU218	Chitinophagaceae(1.0000)	Flavihumibacter(0.8000)			0	0	0	0	0	0	0	0	0	0	0	0	0	0	0	0	0	0	0	0	0	0	0	0	0	0	0	2.65135	0	0	0	0	0	0	0	0	0	0	0	0	0	0	0	0	0
zOTU219	Enterococcaceae(0.6700)	Enterococcus(0.4355)			4.20831	0	0	0	0	0	0	0	0	0	0	0	0	5.04541	0	0	0	0	0	0	0	0	0	0	0	0	0	0	0	0	0	0	0	0	0	0	0	0	0	0	0	0	0	0	0
zOTU220	Bacillaceae(0.9100)	Bacillus(0.6552)			0	0	2.68366	0	0	0	0	0	0	0	0	0	0	0	0	0	0	0	0	0	0	0	0	0	0	0	0	10.6054	0	0	0	0	0	0	0	0	0	0	0	0	0	0	0	0	0
zOTU221	Lysobacteraceae(1.0000)	Lysobacter(0.5500)			3.15623	0	0	0	0	0	0	0	0	0	0	0	0	0	0	0	0	0	0	0	0	0	0	0	0	0	0	5.3027	0	0	0	0	0	0	0	0	0	0	0	0	0	0	0	0	0
zOTU222	Nocardiaceae(1.0000)	Rhodococcus(1.0000)			0	0	0	4.86111	0	0	0	0	0	0	0	0	0	0	0	0	0	0	0	0	0	0	0	0	0	0	0	3.53513	0	0	0	0	0	0	0	0	0	0	0	0	0	0	0	0	0
zOTU224	Methylophilaceae(1.0000)	Methylotenera(0.4500)			0	0	0	2.77778	0	0	0	0	0	0	0	0	0	0	0	0	0	0	0	0	0	0	0	0	0	0	0	0	0	0	0	0	0	0	0	0	0	0	0	2.16333	0	0	0	0	0
zOTU225	Sphingomonadaceae(1.0000)	Sphingomonas(1.0000)			0	0	0	0	0	0	0	0	0	0	0	0	0	0	0	0	0	0	0	0	0	0	0	0	0	0	0	0	0	0	0	0	0	0	0	0	0	0	0	0	0	0	0	0	0
zOTU227	Rhodanobacteraceae(1.0000)	Rhodanobacter(1.0000)			0	0	0	0	0	0	0	0	0	0	0	0	0	0	0	0	0	0	0	0	0	0	0	0	0	0	0	5.3027	3.20171	0	0	0	0	0	0	0	0	0	4.45765	0	0	0	0	0	0
zOTU229	Opitutaceae(0.6800)	Opitutus(0.4624)			4.20831	0	0	0	0	0	0	0	0	0	0	0	0	0	0	0	0	0	0	0	0	0	0	0	0	0	0	0	0	0	0	0	0	0	0	0	13.4057	0	0	0	0	0	0	0	0
zOTU230	Comamonadaceae(0.9600)	Rhodoferax(0.5184)			0	0	3.35458	2.77778	0	0	0	0	0	0	0	0	0	0	0	0	0	0	0	0	0	0	0	0	0	0	0	0	0	0	0	0	0	0	0	0	0	0	0	0	0	0	0	0	0
zOTU231	Unclassified_Rhizobiales(0.1700)	Amorphus(0.0204)			0	0	0	0	0	0	0	0	0	0	0	0	0	0	0	0	0	0	0	0	0	0	0	0	0	0	0	0	0	0	0	0	0	0	0	0	9.57549	0	8.9153	0	0	0	0	0	0
zOTU232	Planctomycetaceae(1.0000)	Aquisphaera(0.7100)			0	0	0	0	0	0	0	0	0	0	0	0	0	0	0	0	0	0	0	0	0	0	0	0	0	0	0	0	0	0	0	0	0	0	0	0	3.19183	0	6.68648	3.245	0	0	0	0	0
zOTU233	Rhodobacteraceae(0.9800)	Paracoccus(0.8428)			0	0	0	0	0	0	0	0	0	0	0	0	0	0	0	0	0	0	0	0	0	0	0	0	0	0	0	9.72161	0	0	0	0	0	0	0	0	3.19183	0	8.17236	0	0	0	0	0	0
zOTU234	Pasteurellaceae(0.0800)	Gallibacterium(0.0064)			0	0	0	0	0	0	0	0	0	0	0	0	0	0	0	0	0	0	0	0	0	0	0	0	0	0	0	0	0	0	0	0	0	0	0	0	0	0	0	0	0	0	0	0	0
zOTU236	Methylobacteriaceae(1.0000)	Methylobacterium(1.0000)			0	0	0	0	0	0	0	0	0	0	0	0	0	0	0	0	0	0	0	0	0	0	0	0	0	0	0	18.5594	0	0	0	0	0	0	0	0	0	0	6.68648	0	0	0	0	0	0
zOTU238	Flavobacteriaceae(1.0000)	Cloacibacterium(1.0000)			0	0	0	0	0	0	0	0	0	0	0	0	0	0	0	0	0	0	0	0	0	0	0	0	0	0	0	0	0	0	0	0	0	0	0	0	0	0	0	4.32666	0	0	0	0	0
zOTU239	Lysobacteraceae(1.0000)	Thermomonas(0.4800)			0	0	0	0	0	0	0	0	0	0	0	0	0	0	0	0	0	0	0	0	0	0	0	0	0	0	0	0	0	0	0	0	0	0	0	0	0	0	0	0	0	0	0	0	0
zOTU240	Sphingomonadaceae(1.0000)	Novosphingobium(0.9800)			6.31247	0	4.02549	2.77778	0	0	0	0	0	0	0	0	0	0	0	0	0	0	0	0	0	0	0	0	0	0	0	0	0	0	0	0	0	0	0	0	0	0	0	0	0	0	0	0	0
zOTU241	Sphingobacteriaceae(1.0000)	Pedobacter(1.0000)			0	0	0	0	0	5.114	0	0	0	0	0	0	0	0	0	0	0	0	0	0	0	0	0	0	0	0	0	0	0	0	0	0	0	0	0	0	0	0	0	0	0	0	0	0	0
zOTU242	Veillonellaceae(1.0000)	Veillonella(1.0000)			0	0	0	0	0	0	0	0	0	0	0	0	0	0	0	0	0	0	0	0	0	0	0	0	0	0	0	0	0	0	0	0	0	0	0	0	0	0	0	0	0	0	0	0	0
zOTU244	Micrococcaceae(1.0000)	Arthrobacter(1.0000)			0	0	0	0	0	0	0	0	0	0	0	0	0	4.03633	0	0	0	0	0	0	0	0	0	0	0	0	0	0	0	0	0	0	0	0	0	0	0	0	0	0	0	0	0	0	0
zOTU246	Unclassified_Burkholderiales(0.8900)	Methylibium(0.4272)			0	0	0	0	0	0	0	0	0	0	0	0	0	0	0	0	0	0	0	0	0	0	0	0	0	0	0	0	0	0	0	0	0	0	0	0	0	0	2.97177	4.32666	0	0	0	0	0
zOTU247	Comamonadaceae(0.9800)	Comamonas(0.3136)			0	0	0	0	0	2.98317	0	2.09479	0	0	0	0	0	7.06357	2.30777	8.4666	0	0	0	0	0	0	0	0	0	0	0	0	0	0	0	0	0	0	0	0	0	0	0	0	0	0	0	0	0
zOTU248	Rhizobiaceae(1.0000)	Rhizobium(1.0000)			0	0	0	0	2.41416	0	5.14953	0	0	0	0	0	0	0	0	0	0	0	0	0	0	0	0	0	0	0	0	10.6054	0	0	0	0	0	0	0	0	0	0	0	0	0	0	0	0	0
zOTU249	Nocardioidaceae(1.0000)	Aeromicrobium(1.0000)			3.15623	0	0	0	0	0	0	0	0	0	0	0	0	0	0	0	0	0	0	0	0	0	0	0	0	0	0	0	0	0	0	0	0	0	0	0	2.55346	0	0	0	0	0	0	0	0
zOTU250	Unclassified_Elusimicrobia(0.9800)	Aridibacter(0.7056)			0	0	0	0	0	0	0	0	0	0	0	0	0	0	0	0	0	0	0	0	0	0	0	0	0	0	0	0	0	0	0	0	0	0	0	0	3.83019	0	3.71471	0	0	0	0	0	0
zOTU251	Methylophilaceae(0.9800)	Methylophilus(0.7154)			0	0	0	0	0	0	0	0	0	0	0	0	0	0	0	0	0	0	0	0	0	0	0	0	0	0	0	0	0	0	0	0	0	0	0	0	0	0	0	0	0	0	0	0	0
zOTU252	Nevskiaceae(0.2500)	Steroidobacter(0.0625)			0	0	0	0	0	0	0	0	0	0	0	0	0	0	0	0	0	0	0	0	0	0	0	0	0	0	0	0	0	0	0	0	0	0	0	0	0	0	0	0	0	0	0	0	0
zOTU253	Pseudomonadaceae(0.8400)	Rhizobacter(0.7056)			0	0	0	0	0	0	0	0	0	0	0	0	0	0	0	0	0	0	0	0	0	0	0	0	0	0	0	0	0	0	0	0	0	0	0	0	5.74529	0	5.20059	5.40833	0	0	0	0	0
zOTU255	Sphingomonadaceae(1.0000)	Sphingomonas(1.0000)			0	0	0	0	0	0	0	0	0	0	0	0	0	0	0	0	0	0	0	0	0	0	0	0	0	0	0	7.95404	0	0	0	0	0	0	0	0	0	0	0	0	0	0	0	0	0
zOTU256	Mycobacteriaceae(1.0000)	Mycobacterium(1.0000)			0	0	0	0	0	0	0	0	0	0	0	0	0	0	0	0	0	0	0	0	0	0	0	0	0	0	0	0	0	0	0	0	0	0	0	0	3.19183	0	2.22883	0	0	0	0	0	0
zOTU257	Microbacteriaceae(1.0000)	Lysinimonas(0.7800)			0	0	0	0	0	0	0	0	0	0	0	0	0	0	0	0	0	0	0	0	0	0	0	0	0	0	0	5.3027	0	0	0	0	0	0	0	0	0	0	0	0	0	0	0	0	0
zOTU258	Comamonadaceae(0.9600)	Delftia(0.7392)			0	0	0	0	0	0	0	0	0	0	0	0	0	0	0	0	0	0	0	0	0	0	0	0	0	0	0	0	0	0	0	0	0	0	0	0	0	0	0	0	0	0	0	0	0
zOTU259	Rhizobiaceae(0.9500)	Rhizobium(0.8455)			0	0	0	0	0	0	0	0	0	0	0	0	0	0	0	0	0	0	0	0	0	0	0	0	0	0	0	0	0	0	0	0	0	0	0	0	0	0	2.97177	0	0	0	0	0	0
zOTU261	Comamonadaceae(1.0000)	Variovorax(0.7500)			0	0	0	0	0	2.13083	0	0	0	0	0	0	0	0	0	0	0	0	0	0	0	0	0	0	0	0	0	0	0	0	0	0	0	0	0	0	0	0	0	0	0	0	4.46429	0	0
zOTU263	Fimbriimonadaceae(0.3900)	Fimbriimonas(0.1521)			0	0	0	0	0	0	0	0	0	0	0	0	0	0	0	0	0	0	0	0	0	0	0	0	0	0	0	0	0	0	0	0	0	0	0	0	0	0	2.97177	2.16333	0	0	0	0	0
zOTU265	Rhodocyclaceae(0.9400)	Azonexus(0.4794)			0	0	0	0	0	0	0	0	0	0	0	0	0	0	0	0	0	0	0	0	0	0	0	0	0	0	0	0	0	0	0	0	0	0	0	0	3.19183	0	0	0	0	0	0	0	0
zOTU266	Rhodobacteraceae(0.9600)	Gemmobacter(0.4224)			0	0	0	0	0	0	0	0	0	0	0	0	0	0	0	0	0	0	0	0	0	0	0	0	0	0	0	0	0	0	0	0	0	0	0	0	0	0	0	0	0	0	0	0	0
zOTU267	Unclassified_Spartobacteria(0.9400)	Limisphaera(0.8836)			0	0	0	0	0	0	0	0	0	0	0	0	0	0	0	0	0	0	0	0	0	0	0	0	0	0	0	0	0	0	0	0	0	0	0	0	0	0	0	0	0	0	0	0	0
zOTU268	Synergistaceae(0.3900)	Lactivibrio(0.1014)			0	0	0	0	0	0	0	0	0	0	0	0	0	0	0	0	0	0	0	0	0	0	0	0	0	0	0	0	0	0	0	0	0	0	0	0	0	0	0	0	0	0	0	0	0
zOTU269	Pseudomonadaceae(1.0000)	Pseudomonas(1.0000)			0	0	0	0	0	0	0	0	0	0	0	0	0	0	0	0	0	0	0	0	0	0	0	0	0	0	0	2.65135	0	0	0	0	0	0	0	0	0	0	0	0	0	0	0	0	0
zOTU270	Comamonadaceae(0.5300)	Roseateles(0.1590)			0	0	0	0	0	0	0	0	0	0	0	0	0	0	0	0	0	0	0	0	0	0	0	0	0	0	0	0	0	0	0	0	0	0	0	0	3.83019	0	7.42942	0	0	0	0	0	0
zOTU271	Corynebacteriaceae(1.0000)	Corynebacterium(1.0000)			0	0	0	0	0	0	0	0	0	0	0	0	0	0	0	0	0	0	0	0	0	0	0	0	0	0	0	0	0	0	0	0	0	0	0	0	0	0	0	0	0	0	0	0	0
zOTU272	Corynebacteriaceae(1.0000)	Corynebacterium(1.0000)			0	0	0	0	0	0	0	0	0	0	0	0	0	0	0	0	0	0	0	0	0	0	0	0	0	0	0	0	0	0	0	0	0	0	0	0	0	0	0	0	0	0	0	0	0
zOTU273	Nocardioidaceae(1.0000)	Aeromicrobium(0.9600)			3.15623	0	0	0	0	0	0	0	0	0	0	0	0	0	0	0	0	0	0	0	0	0	0	0	0	0	0	0	2.13447	0	0	0	0	0	0	0	0	0	5.20059	0	0	0	0	0	0
zOTU274	Rhizobiaceae(1.0000)	Rhizobium(1.0000)			0	0	0	0	0	0	0	0	0	0	0	0	0	0	0	0	0	0	0	0	0	0	0	0	0	0	0	9.72161	0	0	0	0	0	0	0	0	0	0	0	0	0	0	0	0	0
zOTU276	Rhodocyclaceae(0.7800)	Azospira(0.1560)			0	0	0	0	0	0	0	0	0	0	0	0	0	0	0	0	0	0	0	0	0	0	0	0	0	0	0	0	0	0	0	0	0	0	0	0	2.55346	0	2.97177	0	0	0	0	0	0
zOTU278	Burkholderiaceae(1.0000)	Burkholderia(1.0000)			0	0	0	0	0	0	0	0	0	0	0	0	0	0	0	0	0	0	0	0	0	0	0	0	0	0	0	0	0	0	0	0	0	0	0	0	0	0	0	0	0	0	0	0	0
zOTU279	Rhodobacteraceae(0.9900)	Paracoccus(0.9801)			4.20831	2.46103	0	0	0	0	0	0	0	0	0	0	0	0	0	0	0	0	0	0	0	0	0	0	0	0	0	0	0	0	0	0	0	0	0	0	0	0	0	0	0	0	0	0	0
zOTU281	Comamonadaceae(0.6800)	Curvibacter(0.1156)			0	0	0	0	0	0	0	0	0	0	0	0	0	0	0	0	0	0	0	0	0	0	0	0	0	0	0	0	0	0	0	0	0	0	0	0	0	0	0	0	0	0	0	0	0
zOTU283	Rhodobacteraceae(0.9700)	Paracoccus(0.8148)			0	0	0	0	0	0	0	0	0	0	0	0	0	0	0	0	0	0	0	0	0	0	0	0	0	0	0	0	0	0	0	0	0	0	0	0	5.74529	0	0	0	0	0	0	0	0
zOTU284	Vibrionaceae(1.0000)	Vibrio(0.9800)			0	0	0	0	0	0	0	0	0	0	0	0	0	0	0	0	0	0	0	0	0	0	0	0	0	0	0	0	0	0	0	0	0	0	0	0	0	0	0	0	0	0	0	0	0
zOTU286	Rhizobiaceae(0.9400)	Rhizobium(0.8648)			0	0	0	0	0	0	0	0	0	0	0	0	0	0	0	0	0	0	0	0	0	0	0	0	0	0	0	0	0	0	0	0	0	0	0	0	0	0	0	2.16333	0	0	0	0	0
zOTU288	Hyphomicrobiaceae(1.0000)	Pedomicrobium(0.4900)			4.20831	0	0	0	0	0	0	0	0	0	0	0	0	0	0	0	0	0	0	0	0	0	0	0	0	0	0	0	0	0	0	0	0	0	0	0	0	0	0	2.16333	0	0	0	0	0
zOTU289	Moraxellaceae(1.0000)	Psychrobacter(1.0000)			0	0	0	0	0	0	0	0	0	0	4.47545	0	0	0	0	0	0	0	0	0	0	0	0	0	0	0	0	0	0	0	0	0	0	0	0	0	0	0	0	0	0	0	0	0	0
zOTU290	Pseudonocardiaceae(1.0000)	Pseudonocardia(0.9600)			0	0	0	0	0	0	0	0	0	0	0	0	0	0	0	0	0	0	0	0	0	0	0	0	0	0	0	2.65135	0	0	0	0	0	0	0	2.07361	0	0	2.22883	0	0	0	0	0	0
zOTU291	Microbacteriaceae(1.0000)	Salinibacterium(0.2200)			0	0	0	0	0	0	0	0	0	0	0	0	0	0	0	0	0	0	0	0	0	0	0	0	0	0	0	0	0	0	0	0	0	0	0	0	0	0	0	0	0	0	0	0	0
zOTU292	Unclassified_Burkholderiales(0.5900)	Aquabacterium(0.3127)			0	0	0	0	0	0	0	0	0	0	0	0	0	0	0	0	0	0	0	0	0	0	0	0	0	0	0	8.83783	0	0	0	0	0	0	0	0	0	0	5.20059	6.48999	0	0	0	0	0
zOTU293	Pasteurellaceae(1.0000)	Actinobacillus(0.6600)			0	0	0	0	0	0	0	0	0	0	0	0	0	0	0	0	0	0	0	0	0	0	0	0	0	0	0	0	2.13447	0	0	0	0	0	0	0	0	0	0	0	0	0	0	0	0
zOTU295	Rhodanobacteraceae(0.8800)	Aquimonas(0.7744)			0	0	0	0	0	0	0	0	0	0	0	0	0	0	0	0	0	0	0	0	0	0	0	0	0	0	0	0	3.20171	0	0	0	0	0	0	0	0	0	3.71471	0	0	0	0	0	0
zOTU296	Nocardioidaceae(1.0000)	Aeromicrobium(0.9300)			0	0	0	0	0	0	0	0	0	0	0	0	0	0	0	0	0	0	0	0	0	0	0	0	0	0	0	0	0	0	0	0	0	0	0	0	7.02202	0	0	0	0	0	0	0	0
zOTU297	Sphingomonadaceae(0.9900)	Sphingopyxis(0.8712)			0	0	0	0	0	0	0	0	0	0	0	0	0	0	0	0	0	0	0	0	0	0	0	0	0	0	0	0	0	0	0	0	0	0	0	0	0	0	0	0	0	0	0	0	0
zOTU299	Comamonadaceae(0.3700)	Curvibacter(0.0444)			0	0	0	0	0	0	0	0	0	0	0	0	0	0	0	0	0	0	0	0	0	0	0	0	0	0	0	0	0	0	0	0	0	0	0	0	0	0	0	0	0	0	0	0	0
zOTU300	Rhodospirillaceae(1.0000)	Azospirillum(1.0000)			0	0	0	0	0	0	0	0	0	0	0	0	0	0	0	0	0	0	0	0	0	0	0	0	0	0	0	6.18648	0	0	0	0	0	0	0	0	0	0	0	0	0	0	0	0	0
zOTU303	Chitinophagaceae(1.0000)	Hydrobacter(0.5400)			0	0	0	0	0	0	0	0	0	0	0	0	0	0	0	0	0	0	0	0	0	0	0	0	0	0	0	0	0	0	0	0	0	0	0	0	0	0	0	0	0	0	0	0	0
zOTU306	Rhodocyclaceae(0.6000)	Methyloversatilis(0.2100)			0	0	0	0	0	0	0	0	0	0	0	0	0	0	0	0	0	0	0	0	0	0	0	0	0	0	0	0	0	0	0	0	0	0	0	0	0	0	0	0	0	0	0	0	0
zOTU308	Comamonadaceae(0.6300)	Comamonas(0.2520)			0	0	0	0	0	0	0	0	0	0	0	0	0	0	0	0	0	0	0	0	0	0	0	0	0	0	0	0	0	0	0	0	0	0	0	0	0	0	0	0	0	0	0	0	0
zOTU309	Enterococcaceae(0.6800)	Enterococcus(0.4556)			0	0	0	3.47222	0	0	0	0	0	0	0	0	0	0	0	0	0	0	0	0	0	0	0	2.07738	0	0	0	0	0	0	0	0	0	0	0	0	0	0	0	0	0	0	0	0	0
zOTU310	Staphylococcaceae(1.0000)	Jeotgalicoccus(0.9400)			0	0	0	0	0	0	0	0	0	0	0	0	0	0	0	0	0	0	0	0	0	0	0	0	0	0	0	0	0	0	0	0	0	0	0	0	5.74529	0	0	0	0	0	0	0	0
zOTU311	Actinomycetaceae(1.0000)	Actinomyces(1.0000)			0	0	0	0	0	0	0	0	0	0	0	0	0	0	0	0	0	0	0	0	0	0	0	0	0	0	0	0	0	0	0	0	0	0	0	0	0	0	0	0	0	0	0	0	0
zOTU314	Alcaligenaceae(1.0000)	Bordetella(0.2100)			0	0	0	0	2.41416	0	0	0	0	0	0	0	0	0	0	0	0	0	0	0	0	0	0	0	0	0	0	0	2.13447	0	0	0	0	0	0	0	0	0	0	3.245	0	0	0	0	0
zOTU315	Streptococcaceae(1.0000)	Streptococcus(1.0000)			0	0	0	0	0	0	0	0	0	0	0	0	0	0	0	0	0	0	0	0	0	0	0	0	0	0	0	0	0	0	0	0	0	0	0	0	0	0	0	2.16333	0	0	0	0	0
zOTU316	Rhodobacteraceae(1.0000)	Paracoccus(0.9800)			0	0	0	0	0	0	0	0	0	0	0	0	0	0	0	0	0	0	0	0	0	0	0	0	0	0	0	0	0	0	0	0	0	0	0	0	0	0	0	0	0	0	0	0	0
zOTU319	Pseudomonadaceae(0.4300)	Rhizobacter(0.1849)			0	0	0	0	0	0	0	0	0	0	0	0	0	0	0	0	0	0	0	0	0	0	0	0	0	0	0	0	0	0	0	0	0	0	0	0	0	0	0	0	0	0	0	0	0
zOTU320	Sporichthyaceae(0.4600)	Sporichthya(0.2116)			0	0	0	0	0	0	0	0	0	0	0	0	0	0	0	0	0	0	0	0	0	0	0	0	0	0	0	0	0	0	0	0	0	0	0	0	0	0	0	0	0	0	0	0	0
zOTU321	Actinomycetaceae(1.0000)	Actinomyces(1.0000)			0	0	0	0	0	0	0	0	0	0	0	0	0	0	0	0	0	0	0	0	0	0	0	0	0	0	0	0	0	0	0	0	0	0	0	0	0	0	4.45765	0	0	0	0	0	0
zOTU322	Rhizobiaceae(0.9700)	Shinella(0.9312)			0	0	0	0	0	0	0	0	0	0	0	0	0	0	0	0	0	0	0	0	0	0	0	0	0	0	0	2.65135	0	0	0	0	0	0	0	0	0	0	0	3.245	0	0	0	0	0
zOTU325	Sphingobacteriaceae(1.0000)	Pedobacter(0.8700)			0	0	0	0	0	0	0	0	0	0	0	0	0	0	0	0	0	0	0	0	0	0	0	0	0	0	0	0	0	0	0	0	0	0	0	0	2.55346	0	0	0	0	0	0	0	0
zOTU326	Planctomycetaceae(1.0000)	Zavarzinella(0.8800)			0	0	0	0	0	0	0	0	0	0	0	0	0	0	0	0	0	0	0	0	0	0	0	0	0	0	0	0	0	0	0	0	0	0	0	0	0	0	0	0	0	0	0	0	0
zOTU327	Microbacteriaceae(0.8300)	Curtobacterium(0.5561)			0	0	0	0	0	0	0	0	0	0	0	0	0	0	0	0	0	0	0	0	0	0	0	0	0	0	0	2.65135	0	0	0	0	0	0	0	0	0	0	0	0	0	0	0	0	0
zOTU328	Bradyrhizobiaceae(1.0000)	Bosea(1.0000)			0	0	0	0	0	0	0	0	0	0	0	0	0	0	0	0	0	0	0	0	0	0	0	0	0	0	0	0	0	0	0	0	0	0	0	0	0	0	0	0	0	0	0	0	0
zOTU329	Mycobacteriaceae(1.0000)	Mycobacterium(1.0000)			0	0	0	0	0	0	0	0	0	0	0	0	0	0	0	0	0	0	0	0	0	0	0	0	0	0	0	0	0	0	0	0	0	0	0	0	0	0	2.22883	0	0	0	0	0	0
zOTU330	Verrucomicrobiaceae(1.0000)	Prosthecobacter(1.0000)			0	0	0	0	0	0	0	0	0	0	0	0	0	0	0	0	0	0	0	0	0	0	0	0	0	0	0	0	0	0	0	0	0	0	0	0	0	0	3.71471	0	0	0	0	0	0
zOTU332	Burkholderiaceae(0.5900)	Burkholderia(0.3422)			0	0	0	0	0	0	0	0	0	0	0	0	0	0	0	0	0	0	0	0	0	0	0	0	0	0	0	0	0	0	0	0	0	0	0	0	0	0	0	0	0	0	0	0	0
zOTU333	Pseudomonadaceae(1.0000)	Pseudomonas(1.0000)			0	0	0	4.16667	0	0	6.73401	0	0	0	0	0	0	3.02725	0	3.29257	0	0	0	0	0	0	0	0	0	0	0	0	0	0	0	0	0	0	0	0	0	0	0	0	0	0	7.8125	0	0
zOTU334	Erythrobacteraceae(0.1700)	Altererythrobacter(0.0238)			0	0	0	0	0	0	0	0	0	0	0	0	0	0	0	0	0	0	0	0	0	0	0	0	0	0	0	0	0	0	0	0	0	0	0	0	0	0	0	6.48999	0	0	0	0	0
zOTU335	Burkholderiaceae(1.0000)	Burkholderia(1.0000)			0	0	0	0	0	0	0	0	0	0	0	0	0	0	0	0	0	0	0	0	0	0	0	0	0	0	0	0	0	0	0	0	0	0	0	0	0	0	0	0	0	0	0	0	0
zOTU336	Rhizobiaceae(0.9900)	Rhizobium(0.9801)			0	0	0	0	0	0	2.37671	0	0	0	0	0	0	5.04541	0	0	0	0	0	0	0	0	0	0	0	0	0	0	0	0	0	0	0	0	0	0	0	0	0	0	0	0	0	0	0
zOTU337	Mycobacteriaceae(1.0000)	Mycobacterium(1.0000)			0	0	0	0	0	0	0	0	0	0	0	0	0	0	0	0	0	0	0	0	0	0	0	0	0	0	0	0	0	0	0	0	0	0	0	0	0	0	2.22883	0	0	0	0	0	0
zOTU338	Enterobacteriaceae(1.0000)	Pectobacterium(0.6400)			0	0	0	0	0	0	0	0	0	0	0	0	0	0	0	0	0	0	0	0	0	0	0	0	0	0	0	0	0	0	0	0	0	0	0	0	0	0	0	0	0	0	0	0	0
zOTU339	Neisseriaceae(1.0000)	Kingella(0.5800)			0	0	0	0	0	0	0	0	0	0	0	0	0	0	0	0	0	0	0	0	0	0	0	0	0	0	0	0	0	0	0	0	0	0	0	0	0	0	0	0	0	0	0	0	0
zOTU342	Rhodanobacteraceae(1.0000)	Rhodanobacter(1.0000)			0	0	0	2.77778	0	0	0	0	0	0	0	0	0	0	0	0	0	0	0	0	0	0	0	0	0	0	0	0	0	0	0	0	0	0	0	0	0	0	0	0	0	0	0	0	0
zOTU344	Rhodobacteraceae(1.0000)	Tabrizicola(0.6600)			0	0	0	0	0	0	0	0	0	0	0	0	0	0	0	0	0	0	0	0	0	0	0	0	0	0	0	0	0	0	0	0	0	0	0	0	0	0	0	2.16333	0	0	0	0	0
zOTU345	Peptoniphilaceae(1.0000)	Peptoniphilus(1.0000)			0	0	0	0	0	0	0	0	0	0	0	0	0	0	0	0	0	0	0	0	0	0	0	0	0	0	0	0	0	0	0	0	0	0	0	0	0	0	0	0	0	0	0	0	0
zOTU346	Opitutaceae(0.8800)	Opitutus(0.4136)			0	0	0	0	0	0	0	0	0	0	0	0	0	0	0	0	0	0	0	0	0	0	0	0	0	0	0	0	0	0	0	0	0	0	0	0	0	0	3.71471	0	0	0	0	0	0
zOTU347	Unclassified_Acidobacteria(0.0500)	Paludibaculum(0.0025)			0	0	0	0	0	0	0	0	0	0	0	0	0	0	0	0	0	0	0	0	0	0	0	0	0	0	0	0	0	0	0	0	0	0	0	0	0	0	0	0	0	0	0	0	0
zOTU348	Rhizobiaceae(1.0000)	Rhizobium(0.9900)			0	0	0	0	0	0	0	0	0	0	0	0	0	0	0	0	0	0	0	0	0	0	0	0	0	0	0	0	0	0	0	0	0	0	0	0	0	0	0	4.32666	0	0	0	0	0
zOTU349	Unclassified_Burkholderiales(0.7500)	Aquabacterium(0.3075)			0	2.46103	0	0	0	0	0	0	0	0	0	0	0	0	0	0	0	0	0	0	0	0	0	0	0	0	0	0	0	0	0	0	0	0	0	0	7.02202	0	0	0	0	0	0	0	0
zOTU352	Comamonadaceae(0.6900)	Acidovorax(0.2346)			0	0	0	0	0	0	0	0	0	0	0	0	0	0	0	0	0	0	0	0	0	0	0	0	0	0	0	0	0	0	0	0	0	0	0	0	0	0	0	5.40833	0	0	0	0	0
zOTU353	Rhizobiaceae(1.0000)	Rhizobium(0.5700)			0	0	0	0	0	0	0	0	0	0	0	0	0	0	0	0	0	0	0	0	0	0	0	0	0	0	0	2.65135	0	0	0	0	0	0	0	0	0	0	0	0	0	0	0	0	0
zOTU355	Sphingobacteriaceae(1.0000)	Pedobacter(0.9200)			0	0	0	0	0	0	0	0	0	0	0	0	0	0	0	0	0	0	0	0	0	0	0	0	0	0	0	0	0	0	0	0	0	0	0	0	0	0	0	0	0	0	0	0	0
zOTU356	Bacillaceae(0.9500)	Bacillus(0.9025)			0	0	0	0	0	0	0	0	0	0	0	0	0	0	0	0	0	0	0	0	0	0	0	0	0	0	0	0	0	0	0	0	0	0	0	0	3.19183	0	0	0	0	0	0	0	0
zOTU357	Acetobacteraceae(0.9800)	Acetobacter(0.9604)			3.15623	0	0	0	0	0	0	0	0	0	0	0	0	0	0	0	0	0	0	0	0	0	0	0	0	0	0	0	0	0	0	0	0	0	0	0	0	0	2.97177	0	0	0	0	0	0
zOTU359	Nocardiaceae(1.0000)	Nocardia(0.3000)			0	0	0	0	0	0	0	0	0	0	0	0	0	0	0	0	0	0	0	0	0	0	0	0	0	0	0	0	0	0	0	0	0	0	0	0	0	0	0	0	0	0	0	0	0
zOTU360	Sphingomonadaceae(1.0000)	Sphingomonas(1.0000)			3.15623	0	0	0	0	0	0	0	0	0	0	0	0	0	0	0	0	0	0	0	0	0	0	0	0	0	0	0	0	0	0	0	0	0	0	0	0	0	0	0	0	0	0	0	0
zOTU361	Planctomycetaceae(0.9500)	Rubinisphaera(0.8170)			0	0	0	0	0	0	0	0	0	0	0	0	0	0	0	0	0	0	0	0	0	0	0	0	0	0	0	0	0	0	0	0	0	0	0	0	0	0	0	0	0	0	0	0	0
zOTU362	Planctomycetaceae(0.9700)	Blastopirellula(0.7372)			0	0	0	0	0	0	0	0	0	0	0	0	0	0	0	0	0	0	0	0	0	0	0	0	0	0	0	5.3027	0	0	0	0	0	0	0	0	0	0	0	0	0	0	0	0	0
zOTU363	Sneathiellaceae(0.2100)	Oceanibacterium(0.0399)			0	0	0	0	0	0	0	0	0	0	0	0	0	0	0	0	0	0	0	0	0	0	0	0	0	0	0	0	0	0	0	0	0	0	0	0	0	0	0	0	0	0	0	0	0
zOTU364	Paenibacillaceae(0.0800)	Paenibacillus(0.0048)			0	0	0	0	0	0	0	0	0	0	0	0	0	0	0	0	0	0	0	0	0	0	0	0	0	0	0	0	0	0	0	0	0	0	0	0	0	0	0	0	0	0	0	0	0
zOTU366	Rhodanobacteraceae(0.7100)	Dokdonella(0.5041)			0	0	0	0	0	0	0	0	0	0	0	0	0	0	0	0	0	0	0	0	0	0	0	0	0	0	0	2.65135	0	0	0	0	0	0	0	0	3.83019	0	0	0	0	0	0	0	0
zOTU367	Mycobacteriaceae(1.0000)	Mycobacterium(1.0000)			0	0	0	0	0	0	0	0	0	0	0	0	0	0	0	0	0	0	0	0	0	0	0	0	0	0	0	0	0	0	0	0	0	0	0	0	0	0	0	0	0	0	0	0	0
zOTU368	Oxalobacteraceae(0.9800)	Herbaspirillum(0.9604)			0	0	0	0	0	0	0	0	0	0	0	0	0	0	0	0	0	0	0	0	0	0	0	0	0	0	0	0	0	0	0	0	0	0	0	0	0	0	0	0	0	0	0	0	0
zOTU369	Unclassified_Clostridiales(1.0000)	Anaerococcus(1.0000)			0	0	0	0	0	0	0	0	0	0	0	0	0	0	0	0	0	0	0	0	0	0	0	0	0	0	0	0	0	0	0	0	0	0	0	0	0	0	0	0	0	0	0	0	0
zOTU370	Chitinophagaceae(1.0000)	Hydrobacter(0.5100)			0	0	0	0	0	0	0	0	0	0	0	0	0	0	0	0	0	0	0	0	0	0	0	0	0	0	0	0	0	0	0	0	0	0	0	0	4.46856	0	0	0	0	0	0	0	0
zOTU371	Unclassified_Bacillales(0.9400)	Exiguobacterium(0.8836)			0	0	0	0	0	0	0	0	0	0	0	0	0	0	0	0	0	0	0	0	0	0	0	0	0	0	0	2.65135	0	0	0	0	0	0	0	0	0	0	0	0	0	0	0	0	0
zOTU372	Burkholderiaceae(1.0000)	Ralstonia(1.0000)			3.15623	0	0	0	0	0	0	0	0	0	0	0	0	0	0	0	0	0	0	0	0	0	0	0	0	0	0	5.3027	0	0	0	0	0	0	0	0	3.19183	0	2.97177	0	0	0	0	0	0
zOTU373	Flavobacteriaceae(1.0000)	Flavobacterium(1.0000)			0	0	0	0	3.21888	0	0	0	0	0	0	0	0	0	0	0	0	0	0	0	0	0	0	0	0	0	0	0	0	0	0	0	0	0	0	0	0	0	0	0	0	0	0	0	0
zOTU375	Flavobacteriaceae(1.0000)	Capnocytophaga(1.0000)			0	0	0	0	0	0	0	0	0	0	0	0	0	0	0	0	0	0	0	0	0	0	0	0	0	0	0	0	0	0	0	0	0	0	0	0	0	0	0	0	0	0	0	0	0
zOTU376	Acetobacteraceae(1.0000)	Acetobacter(1.0000)			4.20831	0	0	0	0	0	0	0	0	0	0	0	0	0	0	0	0	0	0	0	0	0	0	0	0	0	0	0	0	0	0	0	0	0	0	0	0	0	2.22883	3.245	0	0	0	0	0
zOTU378	Rhizobiaceae(1.0000)	Rhizobium(0.9800)			0	0	0	0	0	0	0	0	0	0	0	0	0	0	0	0	0	0	0	0	0	0	0	0	0	0	0	0	0	0	0	0	0	0	0	0	0	0	0	4.32666	0	0	0	0	0
zOTU380	Sphingomonadaceae(1.0000)	Sphingomonas(1.0000)			0	0	0	0	0	0	0	0	0	0	0	0	0	0	0	0	0	0	0	0	0	0	0	0	0	0	0	2.65135	0	0	0	0	0	0	0	0	0	0	0	0	0	0	0	0	0
zOTU381	Peptoniphilaceae(1.0000)	Peptoniphilus(1.0000)			0	5.74241	0	0	0	0	0	0	0	0	0	0	0	0	0	0	0	0	0	0	0	0	0	0	0	0	0	0	0	0	0	0	0	0	0	0	0	0	0	2.16333	0	0	0	0	0
zOTU382	Aerococcaceae(0.9600)	Abiotrophia(0.9216)			0	0	0	0	0	0	0	0	0	0	0	0	0	0	0	0	0	0	0	0	0	0	0	0	0	0	0	0	0	0	0	0	0	0	0	0	0	0	0	0	0	0	0	0	0
zOTU384	Unclassified_Gammaproteobacteria(0.1500)	Thiohalobacter(0.0210)			0	0	0	0	0	0	0	0	0	0	0	0	0	0	0	0	0	0	0	0	0	0	0	0	0	0	0	0	0	0	0	0	0	0	0	0	0	0	0	5.40833	0	0	0	0	0
zOTU386	Unclassified_Clostridiales(1.0000)	Anaerococcus(1.0000)			0	0	0	0	0	0	0	0	0	0	0	0	0	0	0	0	0	0	0	0	0	0	0	0	0	0	0	0	0	0	0	0	0	0	0	0	0	0	0	0	0	0	0	0	0
zOTU387	Unclassified_Acidobacteria(0.9000)	Paludibaculum(0.7290)			0	0	0	0	0	0	0	0	0	0	0	0	0	0	0	0	0	0	0	0	0	0	0	0	0	0	0	0	0	0	0	0	0	0	0	0	0	0	0	0	0	0	0	0	0
zOTU388	Dermabacteraceae(1.0000)	Brachybacterium(1.0000)			0	0	0	0	0	0	0	0	0	0	0	0	0	0	0	0	0	0	0	0	0	0	0	0	0	0	0	0	0	0	0	0	0	0	0	0	0	0	0	0	0	0	0	0	0
zOTU389	Sphingomonadaceae(0.9700)	Sphingopyxis(0.6499)			0	0	0	0	0	0	0	0	0	0	0	0	0	0	0	0	0	0	0	0	0	0	0	0	0	0	0	2.65135	0	0	0	0	0	0	0	0	0	0	0	2.16333	0	0	0	0	0
zOTU390	Nevskiaceae(1.0000)	Nevskia(1.0000)			0	0	0	0	0	0	0	0	0	0	0	0	0	0	0	0	0	0	0	0	0	0	0	0	0	0	0	0	0	0	0	0	0	0	0	0	0	0	0	0	0	0	0	0	0
zOTU391	Sphingomonadaceae(1.0000)	Sphingomonas(1.0000)			0	0	0	0	0	0	0	0	0	0	0	0	0	0	0	0	0	0	0	0	0	0	0	0	0	0	0	0	0	0	0	0	0	0	0	0	0	0	0	0	0	0	0	0	0
zOTU392	Hyphomicrobiaceae(1.0000)	Hyphomicrobium(1.0000)			0	0	0	0	0	0	0	0	0	0	0	0	0	0	0	0	0	0	0	0	0	0	0	0	0	0	0	0	0	0	0	0	0	0	0	0	0	0	0	0	0	0	0	0	0
zOTU393	Flavobacteriaceae(1.0000)	Flavobacterium(1.0000)			0	0	0	0	0	4.68783	0	0	0	0	0	0	0	4.03633	0	0	0	0	0	0	0	0	0	0	0	0	0	0	0	0	0	0	0	0	0	0	0	0	0	0	0	0	0	0	0
zOTU394	Rhodobacteraceae(0.9800)	Paracoccus(0.9604)			0	0	0	0	0	0	0	0	0	0	0	0	0	0	0	0	0	0	0	0	0	0	0	0	0	0	0	0	0	0	0	0	0	0	0	0	3.83019	0	3.71471	0	0	0	0	0	0
zOTU395	Anaplasmataceae(0.1600)	Ehrlichia(0.0240)			0	0	0	0	0	0	0	0	0	0	0	0	0	0	0	0	0	0	0	0	0	0	0	0	0	0	0	0	0	0	0	0	0	0	0	0	0	0	0	0	0	0	0	0	0
zOTU396	Comamonadaceae(1.0000)	Hydrogenophaga(0.8100)			0	0	0	0	0	0	0	0	0	0	0	0	0	0	0	0	0	0	0	0	0	0	0	0	0	0	0	0	0	0	0	0	0	0	0	0	0	0	2.22883	0	0	0	0	0	0
zOTU398	Oxalobacteraceae(1.0000)	Telluria(0.7400)			0	0	0	0	0	0	0	0	0	0	0	0	0	0	0	0	0	0	0	0	0	0	0	0	0	0	0	0	0	0	0	0	0	0	0	0	0	0	0	2.16333	0	0	0	0	0
zOTU400	Intrasporangiaceae(1.0000)	Knoellia(0.3000)			6.31247	0	0	0	0	0	0	0	0	0	0	0	0	0	0	0	0	0	0	0	0	0	0	0	0	0	0	0	0	0	0	0	0	0	0	0	0	0	0	0	0	0	0	0	0
zOTU402	Unclassified_Clostridiales(0.4000)	Blautia(0.1600)			0	0	0	0	0	0	0	0	0	0	0	0	0	0	0	0	0	0	0	0	0	0	0	0	0	0	0	0	0	0	0	0	0	0	0	0	0	0	0	0	0	0	0	0	0
zOTU403	Caulobacteraceae(0.9800)	Phenylobacterium(0.6174)			0	0	0	0	0	0	0	0	0	0	0	0	0	0	0	0	0	0	0	0	0	0	0	0	0	0	0	0	0	0	0	0	0	0	0	0	0	0	0	0	0	0	0	0	0
zOTU406	Enterococcaceae(0.9600)	Enterococcus(0.9024)			4.20831	0	0	0	0	0	0	0	0	0	0	0	0	0	0	0	0	0	0	0	0	0	0	0	0	0	0	0	0	0	0	0	0	0	0	0	0	0	0	0	0	0	0	0	0
zOTU407	Mycobacteriaceae(1.0000)	Mycobacterium(1.0000)			0	0	0	0	0	0	0	0	0	0	0	0	0	0	0	0	0	0	0	0	0	0	0	0	0	0	0	4.41891	0	0	0	0	0	0	0	0	0	0	0	0	0	0	0	0	0
zOTU409	Flavobacteriaceae(1.0000)	Flavobacterium(1.0000)			0	0	0	0	0	0	0	0	0	0	0	0	0	0	0	0	0	0	0	0	0	0	0	0	0	0	0	0	0	0	0	0	0	0	0	0	0	0	3.71471	0	0	0	0	0	0
zOTU411	Phyllobacteriaceae(0.8500)	Mesorhizobium(0.4505)			0	0	0	0	0	0	0	0	0	0	0	0	0	0	0	0	0	0	0	0	0	0	0	0	0	0	0	0	0	0	0	0	0	0	0	0	0	0	0	0	0	0	0	0	0
zOTU412	Flavobacteriaceae(1.0000)	Chryseobacterium(1.0000)			0	0	0	0	0	0	0	0	0	0	0	0	0	0	0	0	0	0	0	0	0	0	0	0	0	0	0	0	0	0	0	0	0	0	0	0	0	0	0	0	0	0	0	0	0
zOTU413	Lysobacteraceae(0.8800)	Tahibacter(0.7744)			0	0	0	0	0	0	0	0	0	0	0	0	0	0	0	0	0	0	0	0	0	0	0	0	0	0	0	0	2.13447	0	0	0	0	0	0	0	0	0	0	0	0	0	0	0	0
zOTU414	Ectothiorhodospiraceae(0.9300)	Nitrococcus(0.4278)			0	0	0	0	0	0	0	0	0	0	0	0	0	0	0	0	0	0	0	0	0	0	0	0	0	0	0	0	0	0	0	0	0	0	0	0	0	0	0	0	0	0	0	0	0
zOTU415	Xanthobacteraceae(0.6800)	Pseudolabrys(0.4216)			0	0	0	0	0	0	0	0	0	0	0	0	0	0	0	0	0	0	0	0	0	0	0	0	0	0	0	0	0	0	0	0	0	0	0	0	0	0	0	0	0	0	0	0	0
zOTU418	Moraxellaceae(1.0000)	Alkanindiges(1.0000)			0	0	0	0	0	0	0	0	0	0	0	0	0	0	0	0	0	0	0	0	0	0	0	0	0	0	0	0	0	0	0	0	0	0	0	2.33281	0	0	0	0	0	0	0	0	0
zOTU419	Bradyrhizobiaceae(0.9900)	Afipia(0.6237)			0	0	0	0	0	0	0	0	0	0	0	0	0	0	0	0	0	0	0	0	0	0	0	0	0	0	0	0	0	0	0	0	0	0	0	0	3.19183	0	0	0	0	0	0	0	0
zOTU421	Bacillaceae(0.8500)	Bacillus(0.5355)			0	2.46103	0	0	0	0	0	0	0	0	0	0	0	0	0	0	0	0	0	0	0	0	0	0	0	0	0	10.6054	0	0	0	0	0	0	0	0	0	0	0	0	0	0	0	0	0
zOTU422	Moraxellaceae(1.0000)	Acinetobacter(1.0000)			0	0	0	0	0	0	0	0	0	0	0	0	0	0	0	0	0	0	0	0	0	0	0	0	0	0	0	0	0	0	0	0	0	0	0	0	0	0	0	0	0	0	0	0	0
zOTU423	Caldilineaceae(0.1000)	Litorilinea(0.0100)			0	0	0	0	0	0	0	0	0	0	0	0	0	0	0	0	0	0	0	0	0	0	0	0	0	0	0	0	0	0	0	0	0	0	0	0	0	0	0	0	0	0	0	0	0
zOTU424	Hyphomicrobiaceae(1.0000)	Pedomicrobium(1.0000)			0	0	0	0	0	0	0	0	0	0	0	0	0	0	0	0	0	0	0	0	0	0	0	0	0	0	0	0	0	0	0	0	0	0	0	0	0	0	0	0	0	0	0	0	0
zOTU427	Rhodobacteraceae(0.9200)	Gemmobacter(0.4876)			0	0	0	0	0	0	0	0	0	0	0	0	0	0	0	0	0	0	0	0	0	0	0	0	0	0	0	0	3.20171	0	0	0	0	0	0	0	0	0	0	0	0	0	0	0	0
zOTU428	Neisseriaceae(1.0000)	Neisseria(1.0000)			0	0	0	0	0	0	0	0	0	0	0	0	0	0	0	0	0	0	0	0	0	0	0	0	0	0	0	0	0	0	0	0	0	0	0	0	0	0	0	0	0	0	0	0	0
zOTU429	Anaeromyxobacteraceae(0.2200)	Anaeromyxobacter(0.0484)			0	0	0	0	0	0	0	0	0	0	0	0	0	0	0	0	0	0	0	0	0	0	0	0	0	0	0	0	0	0	0	0	0	0	0	0	0	0	0	0	0	0	0	0	0
zOTU431	Sphingomonadaceae(0.9800)	Novosphingobium(0.8820)			0	0	0	0	0	0	0	0	0	0	0	0	0	0	0	0	0	0	0	0	0	0	0	0	0	0	0	0	0	0	0	0	0	0	0	0	0	0	6.68648	0	0	0	0	0	0
zOTU432	Bacillaceae(1.0000)	Bacillus(1.0000)			0	0	0	0	0	0	0	0	0	0	0	0	0	0	0	0	0	0	0	0	0	0	0	0	0	0	0	0	0	0	0	0	0	0	0	0	0	0	0	0	0	0	0	0	0
zOTU433	Rhodobacteraceae(0.9500)	Frigidibacter(0.1995)			0	0	0	0	0	0	0	0	0	0	0	0	0	0	0	0	0	0	0	0	0	0	0	0	0	0	0	0	0	0	0	0	0	0	0	0	0	0	0	0	0	0	0	0	0
zOTU434	Verrucomicrobiaceae(0.9900)	Luteolibacter(0.9603)			0	0	0	0	0	0	0	0	0	0	0	0	0	0	0	0	0	0	0	0	0	0	0	0	0	0	0	0	0	0	0	0	0	0	0	0	4.46856	0	0	0	0	0	0	0	0
zOTU435	Bacteroidaceae(0.5100)	Bacteroides(0.2601)			0	0	0	0	0	0	0	0	0	0	0	0	0	0	0	0	0	0	0	0	0	0	0	0	0	0	0	0	0	0	0	0	0	0	0	0	0	0	0	0	0	0	0	0	0
zOTU436	Corynebacteriaceae(1.0000)	Corynebacterium(1.0000)			0	0	0	0	0	0	0	0	0	0	0	0	0	0	0	0	0	0	0	0	0	0	0	0	0	0	0	0	0	0	0	0	0	0	0	0	0	0	0	0	0	0	0	0	0
zOTU437	Unclassified_Burkholderiales(0.4900)	Aquabacterium(0.0882)			0	0	0	0	0	0	0	0	0	0	0	0	0	0	0	0	0	0	0	0	0	0	0	0	0	0	0	0	0	0	0	0	0	0	0	0	2.55346	0	0	0	0	0	0	0	0
zOTU439	Tepidisphaeraceae(0.9700)	Tepidisphaera(0.9409)			0	0	0	0	0	0	0	0	0	0	0	0	0	0	0	0	0	0	0	0	0	0	0	0	0	0	0	0	0	0	0	0	0	0	0	0	0	0	0	0	0	0	0	0	0
zOTU444	Lysobacteraceae(1.0000)	Luteimonas(0.4600)			0	0	0	0	0	0	0	0	0	0	0	0	0	0	0	0	0	0	0	0	0	0	0	0	0	0	0	0	0	0	0	0	0	0	0	0	0	0	0	0	0	0	0	0	0
zOTU447	Rhodobacteraceae(1.0000)	Gemmobacter(0.8300)			0	0	0	0	0	0	0	0	0	0	0	0	0	0	0	0	0	0	0	0	0	0	0	0	0	0	0	2.65135	0	0	0	0	0	0	0	0	0	0	0	0	0	0	0	0	0
zOTU448	Comamonadaceae(0.9300)	Simplicispira(0.6975)			0	0	0	0	0	0	0	0	0	0	0	0	0	0	0	0	0	0	0	0	0	0	0	0	0	0	0	0	0	0	0	0	0	0	0	0	0	0	0	0	0	0	0	0	0
zOTU452	Bradyrhizobiaceae(0.9900)	Bradyrhizobium(0.7524)			0	0	0	0	0	0	0	0	0	0	0	0	0	0	0	0	0	0	0	0	0	0	0	0	0	0	0	0	0	0	0	0	0	0	0	0	0	0	0	0	0	0	0	0	0
zOTU454	Rhodobacteraceae(0.4300)	Roseovarius(0.0430)			0	0	0	0	0	0	0	0	0	0	0	0	0	0	0	0	0	0	0	0	0	0	0	0	0	0	0	7.95404	0	0	0	0	0	0	0	0	0	0	0	0	0	0	0	0	0
zOTU455	Unclassified_Alphaproteobacteria(0.7600)	Rhizomicrobium(0.5776)			0	0	0	0	0	0	0	0	0	0	0	0	0	0	0	0	0	0	0	0	0	0	0	0	0	0	0	0	0	0	0	0	0	0	0	0	0	0	0	0	0	0	0	0	0
zOTU456	Sphingomonadaceae(1.0000)	Sphingobium(0.9600)			0	0	0	0	0	0	0	0	0	0	0	0	0	3.02725	0	0	0	0	0	0	0	0	0	0	0	0	0	0	0	0	0	0	0	0	0	0	0	0	0	0	0	0	0	0	0
zOTU459	Bacteroidaceae(1.0000)	Bacteroides(1.0000)			0	0	0	0	0	0	0	0	0	0	0	0	0	0	0	0	0	0	0	0	0	0	0	0	0	0	0	0	0	0	0	0	0	0	0	0	0	0	0	0	0	0	0	0	0
zOTU460	Rhodanobacteraceae(1.0000)	Dokdonella(1.0000)			0	0	0	0	0	0	0	0	0	0	0	0	0	0	0	0	0	0	0	0	0	0	0	0	0	0	0	0	0	0	0	0	0	0	0	0	0	0	0	3.245	0	0	0	0	0
zOTU461	Acidimicrobiaceae(0.7100)	Ilumatobacter(0.5041)			0	0	0	0	0	0	0	0	0	0	0	0	0	0	0	0	0	0	0	0	0	0	0	0	0	0	0	0	0	0	0	0	0	0	0	0	0	0	3.71471	0	0	0	0	0	0
zOTU462	Unclassified_Acidobacteria(0.8900)	Paludibaculum(0.5518)			0	0	0	0	0	0	0	0	0	0	0	0	0	0	0	0	0	0	0	0	0	0	0	0	0	0	0	0	0	0	0	0	0	0	0	0	0	0	0	0	0	0	0	0	0
zOTU464	Cellulomonadaceae(0.9900)	Cellulomonas(0.9702)			0	0	0	0	0	0	0	0	0	0	0	0	0	0	0	0	0	0	0	0	0	0	0	0	0	0	0	16.7919	0	0	0	0	0	0	0	0	0	0	0	0	0	0	0	0	0
zOTU465	Lysobacteraceae(1.0000)	Pseudoxanthomonas(1.0000)			0	0	0	0	0	0	0	0	0	0	0	0	0	0	0	0	0	0	0	0	0	0	0	0	0	0	0	0	0	0	0	0	0	0	0	0	0	0	0	0	0	0	0	0	0
zOTU467	Rhodocyclaceae(0.9600)	Dechloromonas(0.5472)			0	0	0	0	0	0	0	0	0	0	0	0	0	0	0	0	0	0	0	0	0	0	0	0	0	0	0	13.2567	0	0	0	0	0	0	0	0	0	0	0	0	0	0	0	0	0
zOTU468	Bacillaceae(0.9800)	Bacillus(0.9604)			0	0	0	0	0	0	0	0	0	0	0	0	0	0	0	0	0	0	0	0	0	0	0	0	0	0	0	0	0	0	0	0	0	0	0	0	0	0	0	0	0	0	0	0	0
zOTU469	Comamonadaceae(0.9100)	Curvibacter(0.3003)			0	0	0	0	0	0	0	0	0	0	0	0	0	0	0	0	0	0	0	0	0	0	0	0	0	0	0	0	0	0	0	0	0	0	0	0	0	0	5.20059	0	0	0	0	0	0
zOTU472	Vibrionaceae(0.9900)	Photobacterium(0.9801)			0	0	0	0	0	0	0	0	0	0	0	0	0	0	0	0	0	0	0	0	0	0	0	0	0	0	0	5.3027	0	0	0	0	0	0	0	0	0	0	0	0	0	0	0	0	0
zOTU474	Acetobacteraceae(1.0000)	Gluconacetobacter(0.3600)			0	0	0	0	0	0	0	0	0	0	0	0	0	0	0	0	0	0	0	0	0	0	0	0	0	0	0	0	0	0	0	0	0	0	0	0	0	0	0	0	0	0	0	0	0
zOTU475	Lactobacillaceae(1.0000)	Lactobacillus(1.0000)			0	0	0	0	0	0	0	0	0	0	0	0	0	0	0	0	0	0	0	0	0	0	0	0	0	0	0	0	0	0	0	0	0	0	0	0	0	0	2.97177	2.16333	0	0	0	0	0
zOTU477	Veillonellaceae(1.0000)	Anaerosinus(0.1800)			0	0	0	0	0	0	0	0	0	0	0	0	0	0	0	0	0	0	0	0	0	0	0	0	0	0	0	0	0	0	0	0	0	0	0	0	0	0	0	0	0	0	0	0	0
zOTU478	Prevotellaceae(0.1000)	Alloprevotella(0.0100)			0	2.46103	0	0	0	0	0	0	0	0	0	0	0	0	0	0	0	0	0	0	0	0	0	0	0	0	0	0	0	0	0	0	0	0	0	0	0	0	0	0	0	0	0	0	0
zOTU479	Rhodobacteraceae(0.8200)	Roseivivax(0.1558)			0	0	0	0	0	0	0	0	0	0	0	0	0	0	0	0	0	0	0	0	0	0	0	0	0	0	0	0	0	0	0	0	0	0	0	0	0	0	0	0	0	0	0	0	0
zOTU481	Sphingomonadaceae(1.0000)	Sphingomonas(1.0000)			0	0	0	0	0	0	0	0	0	0	0	0	0	0	3.14696	0	0	0	0	0	0	0	0	0	0	0	0	0	0	0	0	0	0	0	0	0	0	0	0	0	0	0	0	0	0
zOTU483	Comamonadaceae(0.9400)	Acidovorax(0.4794)			0	2.46103	0	0	0	0	0	0	0	0	0	0	0	0	0	0	0	0	0	0	0	0	0	0	0	0	0	5.3027	0	0	0	0	0	0	0	0	0	0	0	0	0	0	0	0	0
zOTU486	Methylobacteriaceae(1.0000)	Methylobacterium(0.9900)			0	0	0	0	0	0	0	0	0	0	0	0	0	0	0	0	0	0	0	0	0	0	0	0	0	0	0	41.5378	0	0	0	0	0	0	0	0	0	0	0	0	0	0	0	0	0
zOTU488	Phyllobacteriaceae(0.9900)	Mesorhizobium(0.9801)			3.15623	0	0	0	0	0	0	0	0	0	0	0	0	0	0	0	0	0	0	0	0	0	0	0	0	0	0	0	0	0	0	0	0	0	0	0	0	0	0	0	0	0	0	0	0
zOTU489	Peptostreptococcaceae(1.0000)	Peptostreptococcus(1.0000)			0	0	0	0	0	0	0	0	0	0	0	0	0	0	0	0	0	0	0	0	0	0	0	0	0	0	0	0	0	0	0	0	0	0	0	0	0	0	0	0	0	0	0	0	0
zOTU490	Unclassified_Burkholderiales(0.2700)	Aquabacterium(0.0459)			0	0	0	0	0	0	0	0	0	0	0	0	0	0	0	0	0	0	0	0	0	0	0	0	0	0	0	0	0	0	0	0	0	0	0	0	3.83019	0	0	0	0	0	0	0	0
zOTU493	Erythrobacteraceae(0.9600)	Porphyrobacter(0.7008)			0	0	0	0	0	0	0	0	0	0	0	0	0	0	0	0	0	0	0	0	0	0	0	0	0	0	0	0	0	0	0	0	0	0	0	0	0	0	0	0	0	0	0	0	0
zOTU495	Sphingobacteriaceae(0.9600)	Pedobacter(0.4128)			0	0	0	0	0	0	0	0	0	0	0	0	0	0	0	0	0	0	0	0	0	0	0	0	0	0	0	0	0	0	0	0	0	0	0	0	0	0	2.97177	0	0	0	0	0	0
zOTU496	Mycoplasmataceae(0.1500)	Mycoplasma(0.0225)			0	0	0	0	0	0	0	0	0	0	0	0	0	0	0	0	0	0	0	0	0	0	0	0	0	0	0	0	0	0	0	0	0	0	0	0	0	0	0	0	0	0	0	0	0
zOTU497	Bradyrhizobiaceae(1.0000)	Bradyrhizobium(0.8400)			0	0	0	0	0	0	0	0	0	0	0	0	0	0	0	0	0	0	0	0	0	0	0	0	0	0	0	0	0	0	0	0	0	0	0	0	0	0	0	0	0	0	0	0	0
zOTU499	Nocardioidaceae(1.0000)	Nocardioides(1.0000)			0	0	2.68366	0	0	0	0	0	0	0	0	0	0	0	0	0	0	0	0	0	0	0	0	0	0	0	0	4.41891	0	0	0	0	0	0	0	0	0	0	0	0	0	0	0	0	0
zOTU500	Pseudomonadaceae(1.0000)	Cellvibrio(1.0000)			0	0	0	0	0	0	0	0	0	0	0	0	0	0	0	0	0	0	0	0	0	0	0	0	0	0	0	0	0	0	0	0	0	0	0	0	0	0	0	0	0	0	0	0	0
zOTU501	Pasteurellaceae(1.0000)	Actinobacillus(0.4200)			0	0	0	0	0	0	0	0	0	0	0	0	0	0	0	0	0	0	0	0	0	0	0	0	0	0	0	0	0	0	0	0	0	0	0	0	0	0	0	0	0	0	0	0	0
zOTU502	Hyphomicrobiaceae(0.8500)	Gemmiger(0.7225)			0	0	0	0	0	0	0	0	0	0	0	0	0	0	0	0	0	0	0	0	0	0	0	0	0	0	0	0	0	0	0	0	0	0	0	0	0	0	0	0	0	0	0	0	0
zOTU503	Prevotellaceae(1.0000)	Prevotella(1.0000)			0	0	0	0	0	0	0	0	0	0	0	0	0	0	0	0	0	0	0	0	0	0	0	0	0	0	0	0	0	0	0	0	0	0	0	0	0	0	0	2.16333	0	0	0	0	0
zOTU506	Rhodobacteraceae(0.7300)	Paracoccus(0.3723)			0	0	0	0	0	0	0	0	0	0	0	0	0	0	0	0	0	0	0	0	0	0	0	0	0	0	0	0	0	0	0	0	0	0	0	0	0	0	0	0	0	0	0	0	0
zOTU510	Acetobacteraceae(1.0000)	Roseomonas(1.0000)			0	5.74241	0	0	0	0	0	0	0	0	0	0	0	0	0	0	0	0	0	0	0	0	0	0	0	0	0	0	0	0	0	0	0	0	0	0	0	0	0	0	0	0	0	0	0
zOTU511	Neisseriaceae(1.0000)	Neisseria(1.0000)			0	0	0	0	0	0	0	0	0	0	0	0	0	0	0	0	0	0	0	0	0	0	0	0	0	0	0	0	0	0	0	0	0	0	0	0	0	0	0	0	0	0	0	0	0
zOTU515	Planctomycetaceae(0.8300)	Aquisphaera(0.2241)			0	0	0	0	0	0	0	0	0	0	0	0	0	0	0	0	0	0	0	0	0	0	0	0	0	0	0	0	0	0	0	0	0	0	0	0	0	0	0	0	0	0	0	0	0
zOTU516	Iamiaceae(1.0000)	Aquihabitans(1.0000)			0	0	0	0	0	0	0	0	0	0	0	0	0	0	0	0	0	0	0	0	0	0	0	0	0	0	0	0	0	0	0	0	0	0	0	0	0	0	0	0	0	0	0	0	0
zOTU517	Flavobacteriaceae(1.0000)	Chryseobacterium(1.0000)			0	0	0	0	0	0	0	0	0	0	0	0	0	0	0	0	0	0	0	0	0	0	0	0	0	0	0	0	0	0	0	0	0	0	0	0	0	0	0	2.16333	0	0	0	0	0
zOTU524	Deinococcaceae(1.0000)	Deinococcus(1.0000)			0	0	0	0	0	0	0	0	0	0	0	0	0	0	0	0	0	0	0	0	0	0	0	0	0	0	0	40.654	0	0	0	0	0	0	0	0	0	0	0	0	0	0	0	0	0
zOTU525	Rhodospirillaceae(1.0000)	Novispirillum(1.0000)			0	0	0	0	0	0	0	0	0	0	0	0	0	0	0	0	0	0	0	0	0	0	0	0	0	0	0	0	0	0	0	0	0	0	0	0	0	0	0	0	0	0	0	0	0
zOTU527	Neisseriaceae(1.0000)	Kingella(0.3100)			0	0	0	0	0	0	0	0	0	0	0	0	0	0	0	0	0	0	0	0	0	0	0	0	0	0	0	0	0	0	0	0	0	0	0	0	0	0	2.97177	0	0	0	0	0	0
zOTU528	Sphingobacteriaceae(1.0000)	Pedobacter(0.9500)			0	0	0	0	0	0	0	0	0	0	0	0	0	0	0	0	0	0	0	0	0	0	0	0	0	0	0	0	0	0	0	0	0	0	0	0	0	0	0	2.16333	0	0	0	0	0
zOTU529	Tepidisphaeraceae(1.0000)	Tepidisphaera(1.0000)			0	0	0	0	0	0	0	0	0	0	0	0	0	0	0	0	0	0	0	0	0	0	0	0	0	0	0	0	0	0	0	0	0	0	0	0	0	0	2.97177	0	0	0	0	0	0
zOTU530	Caulobacteraceae(1.0000)	Caulobacter(0.6600)			0	0	0	0	0	0	0	0	0	0	0	0	0	0	0	0	0	0	0	0	0	0	0	0	0	0	0	7.07026	0	0	0	0	0	0	0	0	0	0	0	0	0	0	0	0	0
zOTU531	Caulobacteraceae(1.0000)	Brevundimonas(1.0000)			0	0	0	0	0	0	0	0	0	0	0	0	0	0	0	0	0	0	0	0	0	0	0	0	0	0	0	0	0	0	0	0	0	0	0	0	0	0	0	5.40833	0	0	0	0	0
zOTU532	Rhizobiaceae(0.5000)	Ensifer(0.1800)			0	0	0	0	0	0	0	0	0	0	0	0	0	0	0	0	0	0	0	0	0	0	0	0	0	0	0	0	0	0	0	0	0	0	0	0	0	0	0	0	0	0	0	0	0
zOTU534	Saprospiraceae(0.9000)	Lewinella(0.5670)			0	0	0	0	0	0	0	0	0	0	0	0	0	0	0	0	0	0	0	0	0	0	0	0	0	0	0	0	0	0	0	0	0	0	0	0	0	0	0	0	0	0	0	0	0
zOTU535	Chitinophagaceae(1.0000)	Heliimonas(0.7000)			0	0	0	0	0	0	0	0	0	0	0	0	0	0	0	0	0	0	0	0	0	0	0	0	0	0	0	0	0	0	0	0	0	0	0	0	0	0	0	2.16333	0	0	0	0	0
zOTU536	Nevskiaceae(0.6600)	Hydrocarboniphaga(0.2904)			0	0	0	0	0	0	0	0	0	0	0	0	0	0	0	0	0	0	0	0	0	0	0	0	0	0	0	0	0	0	0	0	0	0	0	0	0	0	0	0	0	0	0	0	0
zOTU537	Caulobacteraceae(1.0000)	Phenylobacterium(0.7400)			0	0	0	0	0	0	0	0	0	0	0	0	0	0	0	0	0	0	0	0	0	0	0	0	0	0	0	0	0	0	0	0	0	0	0	0	0	0	0	0	0	0	0	0	0
zOTU538	Bradyrhizobiaceae(1.0000)	Bosea(1.0000)			0	0	0	0	0	0	0	0	0	0	0	0	0	0	0	0	0	0	0	0	0	0	0	0	0	0	0	0	0	0	0	0	0	0	0	0	0	0	8.17236	0	0	0	0	0	0
zOTU539	Planctomycetaceae(1.0000)	Zavarzinella(0.7600)			0	0	0	0	0	0	0	0	0	0	0	0	0	0	0	0	0	0	0	0	0	0	0	0	0	0	0	0	0	0	0	0	0	0	0	0	0	0	0	0	0	0	0	0	0
zOTU541	Chitinophagaceae(1.0000)	Niastella(0.3900)			3.15623	0	0	0	0	0	0	0	0	0	0	0	0	0	0	0	0	0	0	0	0	0	0	0	0	0	0	0	0	0	0	0	0	0	0	0	0	0	2.97177	2.16333	0	0	0	0	0
zOTU542	Comamonadaceae(0.9400)	Pelomonas(0.4418)			0	0	0	0	0	0	0	0	0	0	0	0	0	0	0	0	0	0	0	0	0	0	0	0	0	0	0	3.53513	0	0	0	0	0	0	0	0	0	0	0	0	0	0	0	0	0
zOTU545	Unclassified_Clostridiales(1.0000)	Anaerococcus(1.0000)			0	0	0	0	0	0	0	0	0	0	0	0	0	0	0	0	0	0	0	0	0	0	0	0	0	0	0	0	0	0	0	0	0	0	0	0	0	0	0	0	0	0	0	0	0
zOTU548	Methylobacteriaceae(1.0000)	Methylobacterium(0.9900)			0	0	0	0	0	0	0	0	0	0	0	0	0	0	0	0	0	0	0	0	0	0	0	0	0	0	0	0	0	0	0	0	0	0	0	0	0	0	0	0	0	0	0	0	0
zOTU549	Bacillaceae(0.9200)	Lysinibacillus(0.8004)			0	0	2.68366	0	0	0	0	0	0	0	0	0	0	0	0	0	0	0	0	0	0	0	0	0	0	0	0	2.65135	0	0	0	0	0	0	0	0	0	0	0	0	0	0	0	0	0
zOTU550	Gemmatimonadaceae(1.0000)	Gemmatimonas(1.0000)			0	0	0	0	0	0	0	0	0	0	0	0	0	0	0	0	0	0	0	0	0	0	0	0	0	0	0	2.65135	0	0	0	0	0	0	0	0	0	0	2.22883	0	0	0	0	0	0
zOTU551	Rikenellaceae(0.1200)	Acetobacteroides(0.0144)			0	0	0	0	0	0	0	0	0	0	0	0	0	0	0	0	0	0	0	0	0	0	0	0	0	0	0	0	0	0	0	0	0	0	0	0	0	0	0	0	0	0	0	0	0
zOTU553	Leptotrichiaceae(1.0000)	Leptotrichia(1.0000)			0	0	0	0	0	0	0	0	0	0	0	0	0	0	0	0	0	0	0	0	0	0	0	0	0	0	0	0	0	0	0	0	0	0	0	0	0	0	0	0	0	0	0	0	0
zOTU554	Bacillaceae(0.8400)	Bacillus(0.6804)			0	0	0	0	0	0	0	0	0	0	0	0	0	0	0	0	0	0	0	0	0	0	0	0	0	0	0	0	0	0	0	0	0	0	0	0	2.55346	0	0	0	0	0	0	0	0
zOTU555	Phyllobacteriaceae(0.9800)	Mesorhizobium(0.9604)			0	0	0	0	0	0	0	0	0	0	0	0	0	0	0	0	0	0	0	0	0	0	0	0	0	0	0	0	0	0	0	0	0	0	0	0	0	0	0	0	0	0	0	0	0
zOTU557	Bifidobacteriaceae(1.0000)	Bifidobacterium(1.0000)			0	0	0	0	0	0	0	0	0	0	0	0	0	0	0	0	0	0	0	0	0	0	0	0	0	0	0	0	0	0	0	0	0	0	0	0	0	0	0	0	0	0	0	0	0
zOTU560	Rhodanobacteraceae(1.0000)	Rhodanobacter(1.0000)			0	0	0	0	0	0	0	0	0	0	0	0	0	0	0	0	0	0	0	0	0	0	0	0	0	0	0	0	0	0	0	0	0	0	0	0	2.55346	0	0	0	0	0	0	0	0
zOTU563	Caulobacteraceae(1.0000)	Asticcacaulis(1.0000)			0	0	0	0	0	0	0	0	0	0	0	0	0	0	0	0	0	0	0	0	0	0	0	0	0	0	0	0	0	0	0	0	0	0	0	0	2.55346	0	0	0	0	0	0	0	0
zOTU565	Pseudomonadaceae(1.0000)	Pseudomonas(1.0000)			0	0	0	0	0	0	0	0	0	0	0	0	0	0	0	0	0	0	0	0	0	0	0	0	0	0	0	0	0	0	0	0	0	0	0	0	0	0	0	0	0	0	0	0	0
zOTU566	Unclassified_Burkholderiales(0.8700)	Zhizhongheella(0.5220)			0	0	0	0	0	0	0	0	0	0	0	0	0	0	0	0	0	0	0	0	0	0	0	0	0	0	0	0	0	0	0	0	0	0	0	0	3.19183	0	3.71471	0	0	0	0	0	0
zOTU568	Lactobacillaceae(1.0000)	Lactobacillus(1.0000)			0	0	0	0	0	0	0	0	0	0	0	0	0	0	0	0	0	0	0	0	0	0	5.53309	0	0	0	0	0	0	0	0	0	0	0	0	0	0	0	0	0	0	0	0	0	0
zOTU569	Phyllobacteriaceae(0.8900)	Mesorhizobium(0.7743)			0	0	0	0	0	0	0	0	0	0	0	0	0	0	0	0	0	0	0	0	0	0	0	0	0	0	0	0	0	0	0	0	0	0	0	0	0	0	2.97177	3.245	0	0	0	0	0
zOTU570	Solirubrobacteraceae(0.4700)	Solirubrobacter(0.2209)			0	0	0	0	0	0	0	0	0	0	0	0	0	0	0	0	0	0	0	0	0	0	0	0	0	0	0	0	0	0	0	0	0	0	0	0	2.55346	0	0	0	0	0	0	0	0
zOTU573	Sphingomonadaceae(0.9900)	Novosphingobium(0.9009)			0	0	0	0	0	0	0	0	0	0	0	0	0	0	0	0	0	0	0	0	0	0	0	0	0	0	0	0	0	0	0	0	0	0	0	0	0	0	0	0	0	0	0	0	0
zOTU575	Cellulomonadaceae(0.5000)	Cellulomonas(0.2500)			0	0	0	0	0	0	0	0	0	0	0	0	0	0	0	0	0	0	0	0	0	0	0	0	0	0	0	5.3027	0	0	0	0	0	0	0	0	0	0	0	0	0	0	0	0	0
zOTU578	Flavobacteriaceae(1.0000)	Chryseobacterium(0.9100)			0	0	0	0	0	0	0	0	0	0	0	0	0	0	0	0	0	0	0	0	0	0	0	0	0	0	0	0	0	0	0	0	0	0	0	0	0	0	0	0	0	0	0	0	0
zOTU579	Moraxellaceae(1.0000)	Acinetobacter(1.0000)			0	0	0	0	0	0	0	0	0	0	0	0	0	0	0	0	0	0	0	0	0	0	0	0	0	0	0	9.72161	0	0	0	0	0	0	0	0	0	0	0	0	0	0	0	0	0
zOTU580	Bradyrhizobiaceae(1.0000)	Rhodopseudomonas(0.9900)			0	0	0	0	0	0	0	0	0	0	0	0	0	0	0	0	0	0	0	0	0	0	0	0	0	0	0	0	0	0	0	0	0	0	0	0	0	0	0	2.16333	0	0	0	0	0
zOTU581	Clostridiaceae(1.0000)	Clostridium(1.0000)			0	0	0	0	0	0	0	0	0	0	0	0	0	0	0	0	0	0	0	0	0	0	0	0	0	0	0	0	0	0	0	0	0	0	0	0	0	0	0	0	0	0	0	0	0
zOTU582	Aerococcaceae(0.9500)	Facklamia(0.6935)			0	0	0	0	0	0	0	0	0	0	0	0	0	0	0	0	0	0	0	0	0	0	0	0	0	0	0	0	0	0	0	0	0	0	0	0	0	0	0	0	0	0	0	0	0
zOTU583	Bacillaceae(1.0000)	Geobacillus(0.7600)			0	0	0	0	0	0	0	0	0	0	0	0	0	0	0	0	0	0	0	0	0	0	0	0	0	0	0	0	0	0	0	0	0	0	0	0	0	0	0	0	0	0	0	0	0
zOTU584	Rhodobacteraceae(0.9800)	Paracoccus(0.9604)			0	2.46103	0	0	0	0	0	0	0	0	0	0	0	0	0	0	0	0	0	0	0	0	0	0	0	0	0	0	0	0	0	0	0	0	0	0	0	0	0	0	0	0	0	0	0
zOTU585	Flavobacteriaceae(1.0000)	Chryseobacterium(1.0000)			0	0	0	0	0	0	0	0	0	0	0	0	0	0	0	0	0	0	0	0	0	0	0	0	0	0	0	0	0	0	0	0	0	0	0	0	0	0	0	0	0	0	10.4167	0	0
zOTU591	Chitinophagaceae(0.7700)	Ferruginibacter(0.3388)			0	0	0	0	0	0	0	0	0	0	0	0	0	0	0	0	0	0	0	0	0	0	0	0	0	0	0	0	0	0	0	0	0	0	0	0	0	0	0	0	0	0	0	0	0
zOTU593	Burkholderiaceae(0.9700)	Limnobacter(0.9409)			0	0	0	0	0	0	0	0	0	0	0	0	0	0	0	0	0	0	0	0	0	0	0	0	0	0	0	0	0	0	0	0	0	0	0	0	0	0	0	0	0	0	0	0	0
zOTU594	Alcaligenaceae(0.9200)	Azohydromonas(0.8464)			0	0	0	0	0	0	0	0	0	0	0	0	0	0	0	0	0	0	0	0	0	0	0	0	0	0	0	7.07026	0	0	0	0	0	0	0	0	0	0	0	0	0	0	0	0	0
zOTU595	Flavobacteriaceae(1.0000)	Capnocytophaga(1.0000)			0	0	0	0	0	0	0	0	0	0	0	0	0	0	0	0	0	0	0	0	0	0	0	0	0	0	0	0	0	0	0	0	0	0	0	0	0	0	0	0	0	0	0	0	0
zOTU596	Burkholderiaceae(0.9000)	Limnobacter(0.7920)			0	0	0	0	0	0	0	0	0	0	0	0	0	0	0	0	0	0	0	0	0	0	0	0	0	0	0	0	0	0	0	0	0	0	0	0	0	0	0	0	0	0	0	0	0
zOTU598	Planctomycetaceae(0.9200)	Pirellula(0.4324)			0	0	0	0	0	0	0	0	0	0	0	0	0	0	0	0	0	0	0	0	0	0	0	0	0	0	0	0	0	0	0	0	0	0	0	0	0	0	2.22883	0	0	0	0	0	0
zOTU599	Oxalobacteraceae(0.9500)	Duganella(0.7315)			0	0	0	0	0	0	0	0	0	0	0	0	0	0	0	0	0	0	0	0	0	0	0	0	0	0	0	0	0	0	0	0	0	0	0	0	0	0	5.20059	2.16333	0	0	0	0	0
zOTU601	Armatimonadaceae(0.7300)	Armatimonas(0.5329)			0	0	0	0	0	0	0	0	0	0	0	0	0	0	0	0	0	0	0	0	0	0	0	0	0	0	0	0	0	0	0	0	0	0	0	0	0	0	0	0	0	0	0	0	0
zOTU602	Caldilineaceae(0.9100)	Litorilinea(0.7371)			0	0	0	0	0	0	0	0	0	0	0	0	0	0	0	0	0	0	0	0	0	0	0	0	0	0	0	0	0	0	0	0	0	0	0	0	3.83019	0	4.45765	0	0	0	0	0	0
zOTU603	Nitrosomonadaceae(0.9800)	Nitrosospira(0.9604)			0	0	0	0	0	0	0	0	0	0	0	0	0	0	0	0	0	0	0	0	0	0	0	0	0	0	0	0	0	0	0	0	0	0	0	0	0	0	0	0	0	0	0	0	0
zOTU607	Pseudomonadaceae(1.0000)	Cellvibrio(1.0000)			0	0	0	0	0	0	0	0	0	0	0	0	0	0	0	0	0	0	0	0	0	0	0	0	0	0	0	0	0	0	0	0	0	0	0	0	0	0	0	0	0	0	0	0	0
zOTU608	Burkholderiaceae(1.0000)	Lautropia(1.0000)			0	0	0	0	0	0	0	0	0	0	0	0	0	0	0	0	0	0	0	0	0	0	0	0	0	0	0	0	0	0	0	0	0	0	0	0	0	0	0	0	0	0	0	0	0
zOTU609	Moraxellaceae(1.0000)	Psychrobacter(1.0000)			0	0	0	0	0	0	0	0	0	0	0	0	0	0	0	0	0	0	0	0	0	0	0	0	0	0	0	0	0	0	0	0	0	0	0	0	0	0	0	0	0	0	0	0	0
zOTU612	Syntrophaceae(0.4400)	Desulfomonile(0.1804)			0	0	0	0	0	0	0	0	0	0	0	0	0	0	0	0	0	0	0	0	0	0	0	0	0	0	0	0	0	0	0	0	0	0	0	0	0	0	0	5.40833	0	0	0	0	0
zOTU618	Planococcaceae(0.8000)	Sporosarcina(0.5600)			0	0	0	0	0	0	0	0	0	0	0	0	0	0	0	0	0	0	0	0	0	0	0	0	0	0	0	4.41891	0	0	0	0	0	0	0	0	0	0	0	0	0	0	0	0	0
zOTU619	Paenibacillaceae(1.0000)	Paenibacillus(1.0000)			0	0	0	0	0	0	0	0	0	0	0	0	0	0	0	0	0	0	0	0	0	0	0	0	0	0	0	0	0	0	0	0	0	0	0	0	0	0	0	0	0	0	0	0	0
zOTU625	Cytophagaceae(1.0000)	Emticicia(0.9900)			0	0	0	0	0	0	0	0	0	0	0	0	0	0	0	0	0	0	0	0	0	0	0	0	0	0	0	0	0	0	0	0	0	0	0	0	0	0	0	0	0	0	0	0	0
zOTU632	Halothiobacillaceae(0.1400)	Thiovirga(0.0196)			0	0	0	0	0	0	0	0	0	0	0	0	0	0	0	0	0	0	0	0	0	0	0	0	0	0	0	0	0	0	0	0	0	0	0	0	0	0	0	0	0	0	0	0	0
zOTU633	Oscillatoriales(0.7900)	Alkalinema(0.4740)			0	0	0	0	0	0	0	0	0	0	0	0	0	0	0	0	0	0	0	0	0	0	0	0	0	0	0	0	0	0	0	0	0	0	0	0	0	0	0	0	0	0	0	0	0
zOTU643	Lysobacteraceae(1.0000)	Pseudoxanthomonas(1.0000)			0	0	0	0	0	0	0	0	0	0	0	0	0	0	0	0	0	0	0	0	0	0	0	0	0	0	0	0	0	0	0	0	0	0	0	0	2.55346	0	0	0	0	0	0	0	0
zOTU644	Unclassified_Alphaproteobacteria(0.6900)	Geminicoccus(0.4761)			0	0	0	0	0	0	0	0	0	0	0	0	0	0	0	0	0	0	0	0	0	0	0	0	0	0	0	0	0	0	0	0	0	0	0	0	0	0	0	0	0	0	0	0	0
zOTU646	Verrucomicrobiaceae(1.0000)	Prosthecobacter(0.9800)			0	0	0	0	0	0	0	0	0	0	0	0	0	0	0	0	0	0	0	0	0	0	0	0	0	0	0	0	0	0	0	0	0	0	0	0	0	0	4.45765	0	0	0	0	0	0
zOTU648	Prolixibacteraceae(0.4500)	Prolixibacter(0.1665)			0	0	0	0	0	0	0	0	0	0	0	0	0	0	0	0	0	0	0	0	0	0	0	0	0	0	0	0	0	0	0	0	0	0	0	0	0	0	0	0	0	0	0	0	0
zOTU649	Verrucomicrobiaceae(0.9800)	Luteolibacter(0.8722)			0	0	0	0	0	0	0	0	0	0	0	0	0	0	0	0	0	0	0	0	0	0	0	0	0	0	0	0	0	0	0	0	0	0	0	0	0	0	0	0	0	0	0	0	0
zOTU650	Oligoflexaceae(1.0000)	Oligoflexus(1.0000)			4.20831	0	0	0	0	0	0	0	0	0	0	0	0	0	0	0	0	0	0	0	0	0	0	0	0	0	0	0	0	0	0	0	0	0	0	0	0	0	2.22883	0	0	0	0	0	0
zOTU652	Flavobacteriaceae(1.0000)	Flavobacterium(1.0000)			0	0	0	0	0	0	0	0	0	0	0	0	0	0	0	0	0	0	0	0	0	0	0	0	0	0	0	0	0	0	0	0	0	0	0	0	0	0	0	0	0	0	0	0	0
zOTU654	Unclassified_Alphaproteobacteria(0.6200)	Geminicoccus(0.3844)			0	0	0	0	0	0	0	0	0	0	0	0	0	0	0	0	0	0	0	0	0	0	0	0	0	0	0	0	0	0	0	0	0	0	0	0	0	0	0	0	0	0	0	0	0
zOTU656	Flavobacteriaceae(0.2900)	Pseudofulvibacter(0.0609)			0	0	0	0	0	0	0	0	0	0	0	0	0	0	0	0	0	0	0	0	0	0	0	0	0	0	0	0	0	0	0	0	0	0	0	0	0	0	0	0	0	0	0	0	0
zOTU658	Oxalobacteraceae(1.0000)	Massilia(0.9900)			0	0	0	0	0	0	0	0	0	0	0	0	0	0	0	0	0	0	0	0	0	0	0	0	0	0	0	0	0	0	0	0	0	0	0	0	3.19183	0	2.22883	0	0	0	0	0	0
zOTU664	Conexibacteraceae(0.6000)	Conexibacter(0.3600)			0	0	0	0	0	0	0	0	0	0	0	0	0	0	0	0	0	0	0	0	0	0	0	0	0	0	0	0	0	0	0	0	0	0	0	0	0	0	5.94354	0	0	0	0	0	0
zOTU665	Unclassified_Clostridiales(0.9800)	Blautia(0.9604)			0	0	0	0	0	0	0	0	0	0	0	0	0	0	0	0	0	0	0	0	0	0	0	0	0	0	0	0	0	0	0	0	0	0	0	0	0	0	0	0	0	0	0	0	0
zOTU666	Ruminococcaceae(0.9700)	Faecalibacterium(0.7954)			0	0	0	0	0	0	0	0	0	0	0	0	0	0	0	0	0	0	0	0	0	0	0	0	0	0	0	0	0	0	0	0	0	0	0	0	0	0	0	0	0	0	0	0	0
zOTU667	Cytophagaceae(1.0000)	Cytophaga(1.0000)			0	0	0	0	0	0	0	0	0	0	0	0	0	0	0	0	0	0	0	0	0	0	0	0	0	0	0	0	0	0	0	0	0	0	0	0	0	0	0	0	0	0	0	0	0
zOTU669	Planctomycetaceae(1.0000)	Aquisphaera(0.6300)			0	0	0	0	0	0	0	0	0	0	0	0	0	0	0	0	0	0	0	0	0	0	0	0	0	0	0	4.41891	0	0	0	0	0	0	0	0	0	0	2.97177	0	0	0	0	0	0
zOTU674	Unclassified_Clostridiales(1.0000)	Anaerococcus(1.0000)			0	0	0	0	0	0	0	0	0	0	0	0	0	0	0	0	0	0	0	0	0	0	0	0	0	0	0	0	0	0	0	0	0	0	0	0	0	0	0	0	0	0	0	0	0
zOTU678	Nocardioidaceae(1.0000)	Nocardioides(1.0000)			0	0	0	0	0	0	0	0	0	0	0	0	0	0	0	0	0	0	0	0	0	0	0	0	0	0	0	5.3027	0	0	0	0	0	0	0	0	0	0	0	4.32666	0	0	0	0	0
zOTU679	Nocardioidaceae(1.0000)	Nocardioides(1.0000)			0	0	0	0	0	0	0	0	0	0	0	0	0	0	0	0	0	0	0	0	0	0	0	0	0	0	0	0	0	0	0	0	0	0	0	0	0	0	0	0	0	0	0	0	0
zOTU682	Rhodobacteraceae(0.5900)	Rhodovulum(0.2537)			0	0	0	0	0	0	0	0	0	0	0	0	0	0	0	0	0	0	0	0	0	0	0	0	0	0	0	0	0	0	0	0	0	0	0	0	5.74529	0	0	0	0	0	0	0	0
zOTU687	Comamonadaceae(0.6100)	Roseateles(0.1525)			0	0	0	0	0	0	0	0	0	0	0	0	0	0	0	0	0	0	0	0	0	0	0	0	0	0	0	0	0	0	0	0	0	0	0	0	0	0	0	0	0	0	0	0	0
zOTU694	Chitinophagaceae(1.0000)	Terrimonas(1.0000)			0	0	0	0	0	0	0	0	0	0	0	0	0	0	0	0	0	0	0	0	0	0	0	0	0	0	0	0	0	0	0	0	0	0	0	0	0	0	0	0	0	0	0	0	0
zOTU699	Bacillaceae(0.3300)	Bacillus(0.0924)			0	0	0	0	0	0	0	0	0	0	0	0	0	0	0	0	0	0	0	0	0	0	0	0	0	0	0	0	0	0	0	0	0	0	0	0	0	0	0	0	0	0	0	0	0
zOTU700	Caulobacteraceae(0.9400)	Asticcacaulis(0.3572)			0	0	0	0	0	0	0	0	0	0	0	0	0	0	0	0	0	0	0	0	0	0	0	0	0	0	0	0	0	0	0	0	0	0	0	0	0	0	0	0	0	0	0	0	0
zOTU703	Corynebacteriaceae(1.0000)	Corynebacterium(1.0000)			0	0	0	0	0	0	0	0	0	0	0	0	0	0	0	0	0	0	0	0	0	0	0	0	0	0	0	0	0	0	0	0	0	0	0	0	0	0	0	0	0	0	0	0	0
zOTU704	Bacillaceae(0.9400)	Viridibacillus(0.8272)			0	0	0	0	0	0	0	0	0	0	0	0	0	0	0	0	0	0	0	0	0	0	0	0	0	0	0	0	0	0	0	0	0	0	0	0	0	0	0	0	0	0	0	0	0
zOTU707	Streptococcaceae(1.0000)	Streptococcus(1.0000)			0	0	0	0	0	0	0	0	0	0	0	0	0	0	0	0	0	0	0	0	0	0	0	0	0	0	0	0	0	0	0	0	0	0	0	0	0	0	0	0	0	0	0	0	0
zOTU713	Rhizobiaceae(0.6900)	Ensifer(0.4761)			0	0	0	0	0	0	0	0	0	0	0	0	0	0	0	0	0	0	0	0	0	0	0	0	0	0	0	0	0	0	0	0	0	0	0	0	0	0	0	0	0	0	0	0	0
zOTU718	Sphingomonadaceae(1.0000)	Rhizorhabdus(0.9400)			0	0	0	0	0	0	0	0	0	0	0	0	0	0	0	0	0	0	0	0	0	0	0	0	0	0	0	0	0	0	0	0	0	0	0	0	0	0	0	0	0	0	0	0	0
zOTU721	Pseudomonadaceae(1.0000)	Pseudomonas(1.0000)			0	0	0	0	0	0	0	0	0	0	0	0	0	0	0	0	0	0	0	0	0	0	0	0	0	0	0	0	0	0	0	0	0	0	0	0	0	0	0	0	0	0	0	0	0
zOTU723	Sphingomonadaceae(1.0000)	Sphingomonas(1.0000)			0	0	0	0	0	0	0	0	0	0	0	0	0	0	0	0	0	0	0	0	0	0	0	0	0	0	0	0	0	0	0	0	0	0	0	0	0	0	0	2.16333	0	0	0	0	0
zOTU724	Rhizobiaceae(0.9600)	Rhizobium(0.7488)			0	0	0	0	0	0	0	0	0	0	0	0	0	0	0	0	0	0	0	0	0	0	0	0	0	0	0	0	0	0	0	0	0	0	0	0	0	0	0	0	0	0	0	0	0
zOTU727	Erythrobacteraceae(0.9900)	Altererythrobacter(0.9801)			0	0	0	0	0	0	0	0	0	0	0	0	0	0	0	0	0	0	0	0	0	0	0	0	0	0	0	3.53513	0	0	0	0	0	0	0	0	0	0	8.17236	0	0	0	0	0	0
zOTU742	Lachnospiraceae(1.0000)	Roseburia(1.0000)			0	0	0	0	0	0	0	0	0	0	0	0	0	0	0	0	0	0	0	0	0	0	0	0	0	0	0	0	0	0	0	0	0	0	0	0	0	0	0	0	0	0	0	0	0
zOTU744	Coxiellaceae(1.0000)	Aquicella(1.0000)			0	0	0	0	0	0	0	0	0	0	0	0	0	0	0	0	0	0	0	0	0	0	0	0	0	0	0	0	0	0	0	0	0	0	0	0	0	0	0	0	0	0	0	0	0
zOTU747	Hyphomicrobiaceae(0.9800)	Devosia(0.9604)			0	0	0	0	0	0	0	0	0	0	0	0	0	0	0	0	0	0	0	0	0	0	0	0	0	0	0	2.65135	0	0	0	0	0	0	0	0	0	0	3.71471	0	0	0	0	0	0
zOTU756	Ruminococcaceae(1.0000)	Ruminococcus(1.0000)			0	0	0	0	0	0	0	0	0	0	0	0	0	0	0	0	0	0	0	0	0	0	0	0	0	0	0	0	0	0	0	0	0	0	0	0	0	0	0	0	0	0	0	0	0
zOTU758	Unclassified_Rhodospirillales(1.0000)	Reyranella(1.0000)			0	0	0	0	0	0	0	0	0	0	0	0	0	0	0	0	0	0	0	0	0	0	0	0	0	0	0	0	0	0	0	0	0	0	0	0	0	0	0	0	0	0	0	0	0
zOTU761	Bradyrhizobiaceae(1.0000)	Bosea(1.0000)			0	0	0	0	0	0	0	0	0	0	0	0	0	0	0	0	0	0	0	0	0	0	0	0	0	0	0	0	0	0	0	0	0	0	0	0	0	0	2.22883	0	0	0	0	0	0
zOTU762	Fusobacteriaceae(0.9700)	Fusobacterium(0.9409)			0	0	0	0	0	0	0	0	0	0	0	0	0	0	0	0	0	0	0	0	0	0	0	0	0	0	0	0	0	0	0	0	0	0	0	0	0	0	0	0	0	0	0	0	0
zOTU767	Clostridiaceae(0.4900)	Clostridium(0.2352)			0	0	0	0	0	0	0	0	0	0	0	0	0	0	0	0	0	0	0	0	0	0	0	0	0	0	0	0	0	0	0	0	0	0	0	0	0	0	0	0	0	0	0	0	0
zOTU768	Nannocystaceae(0.7600)	Nannocystis(0.3800)			0	0	0	0	0	0	0	0	0	0	0	0	0	0	0	0	0	0	0	0	0	0	0	0	0	0	0	0	0	0	0	0	0	0	0	0	2.55346	0	0	0	0	0	0	0	0
zOTU771	Bifidobacteriaceae(1.0000)	Bifidobacterium(1.0000)			0	0	0	0	0	0	0	0	0	0	0	0	0	0	0	0	0	0	0	0	0	0	0	0	0	0	0	0	0	0	0	0	0	0	0	0	0	0	0	0	0	0	0	0	0
zOTU773	Synergistaceae(0.1500)	Lactivibrio(0.0150)			0	0	0	0	0	0	0	0	0	0	0	0	0	0	0	0	0	0	0	0	0	0	0	0	0	0	0	0	0	0	0	0	0	0	0	0	0	0	0	0	0	0	0	0	0
zOTU779	Methylobacteriaceae(1.0000)	Methylobacterium(1.0000)			0	0	0	0	0	0	0	0	0	0	0	0	0	0	0	0	0	0	0	0	0	0	0	0	0	0	0	8.83783	0	0	0	0	0	0	0	0	0	0	0	0	0	0	0	0	0
zOTU780	Coriobacteriaceae(0.9700)	Collinsella(0.9312)			0	0	0	0	0	0	0	0	0	0	0	0	0	0	0	0	0	0	0	0	0	0	0	0	0	0	0	0	0	0	0	0	0	0	0	0	0	0	8.9153	0	0	0	0	0	0
zOTU781	Flavobacteriaceae(0.3600)	Chryseobacterium(0.1152)			3.15623	0	0	0	0	0	0	0	0	0	0	0	0	0	0	0	0	0	0	0	0	0	0	0	0	0	0	0	0	0	0	0	0	0	0	0	0	0	0	0	0	0	0	0	0
zOTU791	Rhodocyclaceae(0.1500)	Thauera(0.0195)			0	0	0	0	0	0	0	0	0	0	0	0	0	0	0	0	0	0	0	0	0	0	0	0	0	0	0	0	0	0	0	0	0	0	0	0	0	0	0	0	0	0	0	0	0
zOTU799	Comamonadaceae(1.0000)	Limnohabitans(0.3600)			0	0	0	0	0	0	0	0	0	0	0	0	0	4.03633	0	4.2333	0	0	0	0	0	0	0	0	0	0	0	0	0	0	0	0	0	0	0	0	2.55346	0	0	0	0	0	0	0	0
zOTU800	Phyllobacteriaceae(0.9800)	Aquamicrobium(0.2744)			0	0	0	0	0	0	0	0	0	0	0	0	0	0	0	0	0	0	0	0	0	0	0	0	0	0	0	0	0	0	0	0	0	0	0	0	0	0	0	0	0	0	0	0	0
zOTU801	Bradyrhizobiaceae(0.9900)	Nitrobacter(0.2079)			0	0	0	0	0	0	0	0	0	0	0	0	0	0	0	0	0	0	0	0	0	0	0	0	0	0	0	0	0	0	0	0	0	0	0	0	0	0	0	0	0	0	0	0	0
zOTU802	Porphyromonadaceae(0.8800)	Barnesiella(0.1144)			0	0	0	0	0	0	0	0	0	0	0	0	0	0	0	0	0	0	0	0	0	0	0	0	0	0	0	0	0	0	0	0	0	0	0	0	0	0	0	0	0	0	0	0	0
zOTU803	Lactobacillaceae(1.0000)	Lactobacillus(1.0000)			0	0	0	0	0	0	0	0	0	0	0	0	0	0	0	0	0	0	0	0	0	0	0	0	0	0	0	0	0	0	0	0	0	0	0	0	0	0	0	0	0	0	0	0	0
zOTU806	Phyllobacteriaceae(0.3900)	Chelativorans(0.0858)			0	0	0	0	0	0	0	0	0	0	0	0	0	0	0	0	0	0	0	0	0	0	0	0	0	0	0	0	0	0	0	0	0	0	0	0	0	0	4.45765	0	0	0	0	0	0
zOTU807	Roseiflexaceae(0.0800)	Roseiflexus(0.0064)			0	0	0	0	0	0	0	0	0	0	0	0	0	0	0	0	0	0	0	0	0	0	0	0	0	0	0	0	0	0	0	0	0	0	0	0	0	0	0	0	0	0	0	0	0
zOTU809	Nakamurellaceae(1.0000)	Nakamurella(1.0000)			0	0	0	0	0	0	0	0	0	0	0	0	0	0	0	0	0	0	0	0	0	0	0	0	0	0	0	0	0	0	0	0	0	0	0	0	0	0	0	2.16333	0	0	0	0	0
zOTU813	Methylocystaceae(0.5700)	Methylosinus(0.1197)			0	0	0	0	0	0	0	0	0	0	0	0	0	0	0	0	0	0	0	0	0	0	0	0	0	0	0	0	0	0	0	0	0	0	0	0	0	0	0	0	0	0	0	0	0
zOTU814	Corynebacteriaceae(1.0000)	Corynebacterium(1.0000)			3.15623	0	0	0	0	0	0	0	0	0	0	0	0	0	0	0	0	0	0	0	0	0	0	0	0	0	0	0	0	0	0	0	0	0	0	0	0	0	0	0	0	0	0	0	0
zOTU815	Hyphomicrobiaceae(1.0000)	Hyphomicrobium(1.0000)			0	0	0	0	0	0	0	0	0	0	0	0	0	0	0	0	0	0	0	0	0	0	0	0	0	0	0	0	0	0	0	0	0	0	0	0	2.55346	0	0	0	0	0	0	0	0
zOTU817	Thermaceae(1.0000)	Meiothermus(1.0000)			0	0	0	0	0	0	0	0	0	0	0	0	0	0	0	0	0	0	0	0	0	0	0	0	0	0	0	0	0	0	0	0	0	0	0	0	0	0	0	0	0	0	0	0	0
zOTU818	Actinomycetaceae(0.6000)	Actinomyces(0.3480)			0	0	0	0	0	0	0	0	0	0	0	0	0	0	0	0	0	0	0	0	0	0	0	0	0	0	0	0	0	0	0	0	0	0	0	0	0	0	0	0	0	0	0	0	0
zOTU819	Planctomycetaceae(1.0000)	Singulisphaera(0.7400)			0	0	0	0	0	0	0	0	0	0	0	0	0	0	0	0	0	0	0	0	0	0	0	0	0	0	0	0	0	0	0	0	0	0	0	0	0	0	0	0	0	0	0	0	0
zOTU820	Roseiflexaceae(0.2400)	Roseiflexus(0.0576)			0	0	0	0	0	0	0	0	0	0	0	0	0	0	0	0	0	0	0	0	0	0	0	0	0	0	0	0	0	0	0	0	0	0	0	0	0	0	3.71471	0	0	0	0	0	0
zOTU823	Moraxellaceae(1.0000)	Psychrobacter(1.0000)			0	0	0	0	0	0	0	0	0	0	0	0	0	0	0	0	0	0	0	0	0	0	0	0	0	0	0	0	0	0	0	0	0	0	0	0	0	0	0	0	0	0	0	0	0
zOTU829	Nocardioidaceae(1.0000)	Nocardioides(1.0000)			0	0	0	0	0	0	0	0	0	0	0	0	0	0	0	0	0	0	0	0	0	0	0	0	0	0	0	5.3027	0	0	0	0	0	0	0	0	0	0	0	2.16333	0	0	0	0	0
zOTU835	Comamonadaceae(0.8000)	Alicycliphilus(0.2160)			0	0	0	0	0	0	0	0	0	0	0	0	0	0	0	0	0	0	0	0	0	0	0	0	0	0	0	0	0	0	0	0	0	0	0	0	0	0	0	0	0	0	0	0	0
zOTU839	Chitinophagaceae(1.0000)	Hydrotalea(1.0000)			0	0	0	0	0	0	0	0	0	0	0	0	0	0	0	0	0	0	0	0	0	0	0	0	0	0	0	0	0	0	0	0	0	0	0	0	0	0	0	0	0	0	0	0	0
zOTU840	Pseudomonadaceae(1.0000)	Cellvibrio(1.0000)			0	0	2.68366	0	0	0	0	0	0	0	0	0	0	0	0	0	0	0	0	0	0	0	0	0	0	0	0	0	0	0	0	0	0	0	0	0	0	0	0	0	0	0	0	0	0
zOTU845	Parachlamydiaceae(0.9800)	Neochlamydia(0.7644)			0	0	0	0	0	0	0	0	0	0	0	0	0	0	0	0	0	0	0	0	0	0	0	0	0	0	0	0	0	0	0	0	0	0	0	0	0	0	0	0	0	0	0	0	0
zOTU858	Bdellovibrionaceae(0.2900)	Vampirovibrio(0.0841)			0	0	0	0	0	0	0	0	0	0	0	0	0	0	0	0	0	0	0	0	0	0	0	0	0	0	0	0	0	0	0	0	0	0	0	0	0	0	0	0	0	0	0	0	0
zOTU859	Bacteriovoracaceae(0.9900)	Bacteriovorax(0.9801)			0	0	0	0	0	0	0	0	0	0	0	0	0	0	0	0	0	0	0	0	0	0	0	0	0	0	0	0	0	0	0	0	0	0	0	0	0	0	0	4.32666	0	0	0	0	0
zOTU861	Tepidisphaeraceae(0.9600)	Tepidisphaera(0.9216)			0	0	0	0	0	0	0	0	0	0	0	0	0	0	0	0	0	0	0	0	0	0	0	0	0	0	0	0	0	0	0	0	0	0	0	0	0	0	0	0	0	0	0	0	0
zOTU867	Chitinophagaceae(1.0000)	Chitinophaga(0.4000)			0	0	0	0	0	0	0	0	0	0	0	0	0	0	0	0	0	0	0	0	0	0	0	0	0	0	0	0	0	0	0	0	0	0	0	0	0	0	0	0	0	0	0	0	0
zOTU870	Hyphomicrobiaceae(0.3000)	Blastochloris(0.0810)			0	0	0	0	0	0	0	0	0	0	0	0	0	0	0	0	0	0	0	0	0	0	0	0	0	0	0	7.07026	0	0	0	0	0	0	0	0	0	0	0	0	0	0	0	0	0
zOTU872	Rhodobacteraceae(0.5600)	Rhodovulum(0.2464)			0	0	0	0	0	0	0	0	0	0	0	0	0	0	0	0	0	0	0	0	0	0	0	0	0	0	0	0	0	0	0	0	0	0	0	0	0	0	0	0	0	0	0	0	0
zOTU875	Chitinophagaceae(1.0000)	Sediminibacterium(0.4400)			0	0	0	0	0	0	0	0	0	0	0	0	0	0	0	0	0	0	0	0	0	0	0	0	0	0	0	0	0	0	0	0	0	0	0	0	0	0	5.20059	0	0	0	0	0	0
zOTU882	Cytophagaceae(1.0000)	Hymenobacter(1.0000)			0	0	0	0	0	0	0	0	0	0	0	0	0	0	0	0	0	0	0	0	0	0	0	0	0	0	0	0	0	0	0	0	0	0	0	0	0	0	3.71471	0	0	0	0	0	0
zOTU888	Comamonadaceae(1.0000)	Xenophilus(0.3600)			0	0	0	0	0	2.557	0	0	0	0	0	0	0	0	0	0	0	0	0	0	0	0	0	0	0	0	0	0	0	0	0	0	0	0	0	0	0	0	0	0	0	0	0	0	0
zOTU892	Micrococcaceae(1.0000)	Kocuria(0.6500)			0	0	0	0	0	0	0	0	0	0	0	0	0	0	0	0	0	0	0	0	0	0	0	0	0	0	0	0	0	0	0	0	0	0	0	0	0	0	0	0	0	0	0	0	0
zOTU893	Lysobacteraceae(1.0000)	Arenimonas(1.0000)			0	0	0	0	0	0	0	0	0	0	0	0	0	0	0	0	0	0	0	0	0	0	0	0	0	0	0	0	0	0	0	0	0	0	0	0	0	0	0	0	0	0	0	0	0
zOTU895	Oxalobacteraceae(1.0000)	Massilia(1.0000)			0	0	0	0	0	0	0	0	0	0	0	0	0	0	0	0	0	0	0	0	0	0	0	0	0	0	0	2.65135	0	0	0	0	0	0	0	0	0	0	0	0	0	0	0	0	0
zOTU899	Nocardioidaceae(1.0000)	Aeromicrobium(0.9800)			0	0	0	0	0	0	0	0	0	0	0	0	0	0	0	0	0	0	0	0	0	0	0	0	0	0	0	0	0	0	0	0	0	0	0	0	2.55346	0	0	0	0	0	0	0	0
zOTU900	Planococcaceae(0.7300)	Planomicrobium(0.4599)			5.26039	0	0	0	0	0	0	0	0	0	0	0	0	0	0	0	0	0	0	0	0	0	0	0	0	0	0	0	2.13447	0	0	0	0	0	0	0	0	0	0	0	0	0	0	0	0
zOTU901	Verrucomicrobiaceae(1.0000)	Prosthecobacter(0.9900)			0	0	0	0	0	0	0	0	0	0	0	0	0	0	0	0	0	0	0	0	0	0	0	0	0	0	0	0	0	0	0	0	0	0	0	0	0	0	2.97177	0	0	0	0	0	0
zOTU902	Streptococcaceae(1.0000)	Streptococcus(1.0000)			0	0	0	0	0	0	0	0	0	0	0	0	0	0	0	0	0	0	0	0	0	0	0	0	0	0	0	0	0	0	0	0	0	0	0	0	0	0	0	0	0	0	0	0	0
zOTU905	Planctomycetaceae(0.9900)	Pirellula(0.5148)			0	0	0	0	0	0	0	0	0	0	0	0	0	0	0	0	0	0	0	0	0	0	0	0	0	0	0	0	0	0	0	0	0	0	0	0	0	0	0	0	0	0	0	0	0
zOTU907	Caulobacteraceae(1.0000)	Caulobacter(0.8500)			0	0	0	0	0	0	0	0	0	0	0	0	0	0	0	0	0	0	0	0	0	0	0	0	0	0	0	0	0	0	0	0	0	0	0	0	0	0	0	0	0	0	0	0	0
zOTU909	Cytophagaceae(1.0000)	Dyadobacter(1.0000)			0	0	0	0	0	0	0	0	0	0	0	0	0	0	0	0	0	0	0	0	0	0	0	0	0	0	0	0	0	0	0	0	0	0	0	0	0	0	0	0	0	0	0	0	0
zOTU914	Ignavibacteriaceae(0.6700)	Ignavibacterium(0.4489)			0	0	0	0	0	0	0	0	0	0	0	0	0	0	0	0	0	0	0	0	0	0	0	0	0	0	0	0	0	0	0	0	0	0	0	0	0	0	2.97177	0	0	0	0	0	0
zOTU930	Xanthobacteraceae(0.7000)	Pseudolabrys(0.4900)			0	0	0	0	0	0	0	0	0	0	0	0	0	0	0	0	0	0	0	0	0	0	0	0	0	0	0	0	0	0	0	0	0	0	0	0	0	0	0	3.245	0	0	0	0	0
zOTU934	Bacillaceae(1.0000)	Bacillus(0.9900)			0	0	3.35458	0	0	0	0	0	0	0	0	0	0	0	0	0	0	0	0	0	0	0	0	0	0	0	0	0	0	0	0	0	0	0	0	0	0	0	0	0	0	0	0	0	0
zOTU949	Caulobacteraceae(1.0000)	Brevundimonas(1.0000)			0	0	0	0	0	0	0	0	0	0	0	0	0	0	0	0	0	0	0	0	0	0	0	0	0	0	0	0	0	0	0	0	0	0	0	0	0	0	5.20059	0	0	0	0	0	0
zOTU954	Carnobacteriaceae(0.1800)	Desemzia(0.0234)			0	0	0	0	0	0	0	0	0	0	0	0	0	0	0	0	0	0	0	0	0	0	0	0	0	0	0	0	0	0	0	0	0	0	0	0	0	0	0	0	0	0	0	0	0
zOTU955	Ruminococcaceae(1.0000)	Faecalibacterium(1.0000)			0	0	0	0	0	0	0	0	0	0	0	0	0	0	0	0	0	0	0	0	0	0	0	0	0	0	0	0	0	0	0	0	0	0	0	0	0	0	0	0	0	0	0	0	0
zOTU960	Flavobacteriaceae(1.0000)	Flavobacterium(1.0000)			0	0	0	0	0	0	0	0	0	0	0	0	0	0	0	0	0	0	0	0	0	0	0	0	0	0	0	0	0	0	0	0	0	0	0	0	0	0	0	0	0	0	0	0	0
zOTU961	Rhodospirillaceae(1.0000)	Magnetospirillum(0.9900)			0	0	0	0	0	0	0	0	0	0	0	0	0	0	0	0	0	0	0	0	0	0	0	0	0	0	0	0	0	0	0	0	0	0	0	0	0	0	0	0	0	0	0	0	0
zOTU966	Xanthobacteraceae(0.7200)	Pseudolabrys(0.3600)			0	0	0	0	0	0	0	0	0	0	0	0	0	0	0	0	0	0	0	0	0	0	0	0	0	0	0	0	0	0	0	0	0	0	0	0	0	0	0	0	0	0	0	0	0
zOTU970	Polyangiaceae(0.9000)	Chondromyces(0.5040)			0	0	0	0	0	0	0	0	0	0	0	0	0	0	0	0	0	0	0	0	0	0	0	0	0	0	0	0	0	0	0	0	0	0	0	0	0	0	0	0	0	0	0	0	0
zOTU974	Intrasporangiaceae(1.0000)	Phycicoccus(0.9800)			0	0	0	0	0	0	0	0	0	0	0	0	0	0	0	0	0	0	0	0	0	0	0	0	0	0	0	2.65135	0	0	0	0	0	0	0	0	0	0	5.20059	2.16333	0	0	0	0	0
zOTU979	Rhodocyclaceae(0.8300)	Zoogloea(0.2905)			0	0	0	0	0	0	0	0	0	0	0	0	0	0	0	0	0	0	0	0	0	0	0	0	0	0	0	0	0	0	0	0	0	0	0	0	0	0	0	0	0	0	0	0	0
zOTU981	Phyllobacteriaceae(0.4800)	Mesorhizobium(0.2112)			0	0	0	0	0	0	0	0	0	0	0	0	0	0	0	0	0	0	0	0	0	0	0	0	0	0	0	0	0	0	0	0	0	0	0	0	2.55346	0	0	0	0	0	0	0	0
zOTU984	Hyphomicrobiaceae(0.9400)	Hyphomicrobium(0.8084)			0	0	0	0	0	0	0	0	0	0	0	0	0	0	0	0	0	0	0	0	0	0	0	0	0	0	0	2.65135	0	0	0	0	0	0	0	0	0	0	0	0	0	0	0	0	0
zOTU985	Comamonadaceae(1.0000)	Variovorax(0.9300)			0	0	0	0	0	0	0	0	0	0	0	0	0	0	0	0	0	0	0	0	0	0	0	0	0	0	0	2.65135	0	0	0	0	0	0	0	0	0	0	0	0	0	0	0	0	0
zOTU988	Fimbriimonadaceae(0.6900)	Fimbriimonas(0.4761)			0	0	0	0	0	0	0	0	0	0	0	0	0	0	0	0	0	0	0	0	0	0	0	0	0	0	0	0	0	0	0	0	0	0	0	0	0	0	0	0	0	0	0	0	0
zOTU992	Nocardiaceae(1.0000)	Rhodococcus(1.0000)			0	0	0	0	0	0	0	0	0	0	0	0	0	0	0	0	0	0	0	0	0	0	0	0	0	0	0	0	0	0	0	0	0	0	0	0	0	0	0	5.40833	0	0	0	0	0
zOTU993	Atopobacteriaceae(1.0000)	Atopobium(1.0000)			0	0	0	0	0	0	0	0	0	0	0	0	0	0	0	0	0	0	0	0	0	0	0	0	0	0	0	0	0	0	0	0	0	0	0	0	0	0	0	0	0	0	0	0	0
zOTU997	Staphylococcaceae(1.0000)	Staphylococcus(1.0000)			0	0	0	0	0	0	0	0	0	0	0	0	0	0	0	0	0	0	0	0	0	0	0	0	0	0	0	0	0	0	0	0	0	0	0	0	0	0	0	0	0	0	0	0	0
zOTU1000	Corynebacteriaceae(1.0000)	Turicella(1.0000)			0	0	0	0	0	0	0	0	0	0	0	0	0	0	0	0	0	0	0	0	0	0	0	0	0	0	0	0	0	0	0	0	0	0	0	0	2.55346	0	0	0	0	0	0	0	0
zOTU1004	Opitutaceae(0.8500)	Opitutus(0.5695)			0	0	0	0	0	0	0	0	0	0	0	0	0	0	0	0	0	0	0	0	0	0	0	0	0	0	0	0	0	0	0	0	0	0	0	0	0	0	5.20059	0	0	0	0	0	0
zOTU1006	Sphingomonadaceae(0.1500)	Sandarakinorhabdus(0.0225)			0	0	0	0	0	0	0	0	0	0	0	0	0	0	0	0	0	0	0	0	0	0	0	0	0	0	0	0	0	0	0	0	0	0	0	0	2.55346	0	0	0	0	0	0	0	0
zOTU1007	Rhodanobacteraceae(1.0000)	Rhodanobacter(1.0000)			0	0	0	0	0	0	0	0	0	0	0	0	0	0	0	0	0	0	0	0	0	0	0	0	0	0	0	0	0	0	0	0	0	0	0	0	0	0	0	0	0	0	0	0	0
zOTU1011	Sphingomonadaceae(1.0000)	Sphingobium(1.0000)			0	0	0	0	0	0	0	0	0	0	0	0	0	0	0	0	0	0	0	0	0	0	0	0	0	0	0	3.53513	0	0	0	0	0	0	0	0	0	0	0	0	0	0	0	0	0
zOTU1019	Planctomycetaceae(0.9200)	Pirellula(0.4600)			0	0	0	0	0	0	0	0	0	0	0	0	0	0	0	0	0	0	0	0	0	0	0	0	0	0	0	0	0	0	0	0	0	0	0	0	0	0	0	3.245	0	0	0	0	0
zOTU1020	Microbacteriaceae(0.8600)	Leucobacter(0.1634)			4.20831	0	0	0	0	0	0	0	0	0	0	0	0	0	0	0	0	0	0	0	0	0	0	0	0	0	0	0	0	0	0	0	0	0	0	0	0	0	0	0	0	0	0	0	0
zOTU1022	Flavobacteriaceae(1.0000)	Flavobacterium(1.0000)			0	0	0	0	0	0	0	0	0	0	0	0	0	0	0	0	0	0	0	0	0	0	0	0	0	0	0	0	0	0	0	0	0	0	0	0	0	0	0	0	0	0	0	0	0
zOTU1024	Verrucomicrobiaceae(1.0000)	Prosthecobacter(0.9400)			0	0	0	0	0	0	0	0	0	0	0	0	0	0	0	0	0	0	0	0	0	0	0	0	0	0	0	0	0	0	0	0	0	0	0	0	0	0	0	0	0	0	0	0	0
zOTU1036	Flavobacteriaceae(1.0000)	Chryseobacterium(1.0000)			0	0	0	0	0	0	0	0	0	0	0	0	0	3.02725	0	0	0	0	0	0	0	0	0	0	0	0	0	0	0	0	0	0	0	0	0	0	0	0	0	0	0	0	4.83631	0	0
zOTU1037	Nostocales(0.3500)	Halotia(0.1225)			0	0	0	0	0	0	0	0	0	0	0	0	0	0	0	0	0	0	0	0	0	0	0	0	0	0	0	0	0	0	0	0	0	0	0	0	0	0	0	2.16333	0	0	0	0	0
zOTU1042	Saprospiraceae(0.7700)	Phaeodactylibacter(0.2849)			0	0	0	0	0	0	0	0	0	0	0	0	0	0	0	0	0	0	0	0	0	0	0	0	0	0	0	15.0243	0	0	0	0	0	0	0	0	0	0	0	0	0	0	0	0	0
zOTU1045	Unclassified_Gammaproteobacteria(0.1300)	Thiohalobacter(0.0156)			0	0	0	0	0	0	0	0	0	0	0	0	0	0	0	0	0	0	0	0	0	0	0	0	0	0	0	0	0	0	0	0	0	0	0	0	0	0	0	0	0	0	0	0	0
zOTU1047	Rhodobiaceae(0.3600)	Anderseniella(0.0972)			0	0	0	0	0	0	0	0	0	0	0	0	0	0	0	0	0	0	0	0	0	0	0	0	0	0	0	9.72161	0	0	0	0	0	0	0	0	0	0	0	0	0	0	0	0	0
zOTU1052	Oligoflexaceae(1.0000)	Oligoflexus(1.0000)			0	0	0	0	0	0	0	0	0	0	0	0	0	0	0	0	0	0	0	0	0	0	0	0	0	0	0	0	0	0	0	0	0	0	0	0	0	0	6.68648	0	0	0	0	0	0
zOTU1055	Leuconostocaceae(1.0000)	Weissella(1.0000)			0	0	0	0	0	0	0	0	0	0	0	0	0	0	0	0	0	0	0	0	0	0	0	0	0	0	0	0	0	0	0	0	0	0	0	0	0	0	0	0	0	0	0	0	0
zOTU1057	Oxalobacteraceae(1.0000)	Massilia(0.9900)			0	0	0	0	0	0	0	0	0	0	0	0	0	0	0	0	0	0	0	0	0	0	0	0	0	0	0	0	0	0	0	0	0	0	0	0	0	0	0	0	0	0	0	0	0
zOTU1066	Lactobacillaceae(1.0000)	Pediococcus(1.0000)			0	0	0	0	0	0	0	0	0	0	0	0	0	0	0	0	0	0	0	0	0	0	0	0	0	0	0	0	0	0	0	0	0	0	0	0	0	0	3.71471	0	0	0	0	0	0
zOTU1067	Oscillatoriales(0.4500)	Halospirulina(0.1170)			0	0	0	0	0	0	0	0	0	0	0	0	0	0	0	0	0	0	0	0	0	0	0	0	0	0	0	0	0	0	0	0	0	0	0	0	0	0	0	0	0	0	0	0	0
zOTU1069	Cardiobacteriaceae(1.0000)	Cardiobacterium(1.0000)			0	0	0	0	0	0	0	0	0	0	0	0	0	0	0	0	0	0	0	0	0	0	0	0	0	0	0	0	0	0	0	0	0	0	0	0	0	0	0	0	0	0	0	0	0
zOTU1073	Geodermatophilaceae(0.2400)	Geodermatophilus(0.0528)			3.15623	0	0	0	0	0	0	0	0	0	0	0	0	0	0	0	0	0	0	0	0	0	0	0	0	0	0	0	0	0	0	0	0	0	0	0	0	0	0	0	0	0	0	0	0
zOTU1074	Rhodanobacteraceae(0.5500)	Dyella(0.1430)			0	0	0	0	0	0	0	0	0	0	0	0	0	0	0	0	0	0	0	0	0	0	0	0	0	0	0	3.53513	0	0	0	0	0	0	0	0	0	0	0	2.16333	0	0	0	0	0
zOTU1075	Sphingomonadaceae(1.0000)	Sphingomonas(0.6900)			0	0	0	0	0	0	0	0	0	0	0	0	0	0	0	0	0	0	0	0	0	0	0	0	0	0	0	0	0	0	0	0	0	0	0	0	3.83019	0	2.97177	0	0	0	0	0	0
zOTU1076	Unclassified_Burkholderiales(0.8200)	Piscinibacter(0.5166)			0	0	0	0	0	0	0	0	0	0	0	0	0	0	0	0	0	0	0	0	0	0	0	0	0	0	0	0	0	0	0	0	0	0	0	0	0	0	0	4.32666	0	0	0	0	0
zOTU1077	Lactobacillaceae(1.0000)	Lactobacillus(1.0000)			0	0	0	0	0	0	0	0	0	0	0	0	0	0	0	0	0	0	0	0	0	0	0	0	0	0	0	0	2.13447	0	0	0	0	0	0	0	0	0	0	0	0	0	0	0	0
zOTU1078	Micrococcaceae(1.0000)	Arthrobacter(0.7000)			0	0	0	0	0	0	0	0	0	0	0	0	0	0	0	0	0	0	0	0	0	0	0	0	0	0	0	0	0	0	0	0	0	0	0	0	0	0	0	0	0	0	0	0	0
zOTU1084	Enterobacteriaceae(1.0000)	Cronobacter(0.5600)			0	0	0	0	0	0	0	0	0	0	0	0	0	0	0	0	0	0	0	0	0	0	0	0	0	0	0	0	0	0	0	0	0	0	0	0	0	0	0	0	0	0	0	0	0
zOTU1085	Cytophagaceae(0.9500)	Hymenobacter(0.5795)			0	0	0	0	0	0	0	0	0	0	0	0	0	0	0	0	0	0	0	0	0	0	0	0	0	0	0	10.6054	0	0	0	0	0	0	0	0	0	0	0	0	0	0	0	0	0
zOTU1086	Microbacteriaceae(1.0000)	Leifsonia(0.9800)			3.15623	0	0	0	0	0	0	0	0	0	0	0	0	0	0	0	0	0	0	0	0	0	0	0	0	0	0	0	0	0	0	0	0	0	0	0	0	0	0	0	0	0	0	0	0
zOTU1091	Unclassified_Clostridiales(1.0000)	Anaerococcus(1.0000)			0	0	0	0	0	0	0	0	0	0	0	0	0	0	0	0	0	0	0	0	0	0	0	0	0	0	0	0	0	0	0	0	0	0	0	0	0	0	0	0	0	0	0	0	0
zOTU1094	Bdellovibrionaceae(0.9600)	Vampirovibrio(0.9216)			0	0	0	0	0	0	0	0	0	0	0	0	0	0	0	0	0	0	0	0	0	0	0	0	0	0	0	0	2.13447	0	0	0	0	0	0	0	0	0	0	0	0	0	0	0	0
zOTU1095	Rhodocyclaceae(1.0000)	Zoogloea(1.0000)			0	0	0	0	0	0	0	0	0	0	0	0	0	0	0	0	0	0	0	0	0	0	0	0	0	0	0	6.18648	0	0	0	0	0	0	0	0	0	0	0	0	0	0	0	0	0
zOTU1096	Flavobacteriaceae(1.0000)	Flavobacterium(1.0000)			0	0	0	0	0	0	0	0	0	0	0	0	0	0	0	0	0	0	0	0	0	0	0	0	0	0	0	0	0	0	0	0	0	0	0	0	0	0	0	0	0	0	0	0	0
zOTU1103	Verrucomicrobiaceae(0.9300)	Luteolibacter(0.6138)			0	0	0	0	0	0	0	0	0	0	0	0	0	0	0	0	0	0	0	0	0	0	0	0	0	0	0	2.65135	0	0	0	0	0	0	0	0	0	0	0	0	0	0	0	0	0
zOTU1105	Neisseriaceae(1.0000)	Aquitalea(0.9100)			0	0	0	0	0	0	0	0	0	0	0	0	0	0	0	0	0	0	0	0	0	0	0	0	0	0	0	0	0	0	0	0	0	0	0	0	0	0	0	0	0	0	0	0	0
zOTU1108	Prevotellaceae(1.0000)	Prevotella(1.0000)			0	0	0	0	0	0	0	0	0	0	0	0	0	0	0	0	0	0	0	0	0	0	0	0	0	0	0	0	0	0	0	0	0	0	0	0	0	0	0	0	0	0	0	0	0
zOTU1109	Cytophagaceae(1.0000)	Dyadobacter(1.0000)			0	0	0	0	0	0	0	0	0	0	0	0	0	0	0	0	0	0	0	0	0	0	0	0	0	0	0	2.65135	0	0	0	0	0	0	0	0	0	0	0	0	0	0	0	0	0
zOTU1111	Sphingomonadaceae(0.1200)	Zymomonas(0.0120)			0	0	0	0	0	0	0	0	0	0	0	0	0	0	0	0	0	0	0	0	0	0	0	0	0	0	0	0	0	0	0	0	0	0	0	0	2.55346	0	0	0	0	0	0	0	0
zOTU1114	Bacteroidaceae(0.4900)	Bacteroides(0.2401)			0	0	0	0	0	0	0	0	0	0	0	0	0	0	0	0	0	0	0	0	0	0	0	0	0	0	0	0	0	0	0	0	0	0	0	0	0	0	0	3.245	0	0	0	0	0
zOTU1122	Sphingomonadaceae(0.0600)	Sandarakinorhabdus(0.0036)			0	0	0	0	0	0	0	0	0	0	0	0	0	0	0	0	0	0	0	0	0	0	0	0	0	0	0	0	0	0	0	0	0	0	0	0	0	0	0	0	0	0	0	0	0
zOTU1130	Planctomycetaceae(1.0000)	Thermogutta(0.9000)			0	0	0	0	0	0	0	0	0	0	0	0	0	0	0	0	0	0	0	0	0	0	0	0	0	0	0	0	0	0	0	0	0	0	0	0	0	0	0	0	0	0	0	0	0
zOTU1133	Haliangiaceae(0.4400)	Haliangium(0.1936)			0	0	0	0	0	0	0	0	0	0	0	0	0	0	0	0	0	0	0	0	0	0	0	0	0	0	0	0	0	0	0	0	0	0	0	0	5.74529	0	0	0	0	0	0	0	0
zOTU1136	Microbacteriaceae(0.9900)	Rathayibacter(0.7029)			0	0	0	0	0	0	0	0	0	0	0	0	0	0	0	0	0	0	0	0	0	0	0	0	0	0	0	7.95404	0	0	0	0	0	0	0	0	0	0	0	0	0	0	0	0	0
zOTU1137	Planctomycetaceae(1.0000)	Aquisphaera(1.0000)			0	0	0	0	0	0	0	0	0	0	0	0	0	0	0	0	0	0	0	0	0	0	0	0	0	0	0	0	0	0	0	0	0	0	0	0	4.46856	0	0	0	0	0	0	0	0
zOTU1140	Acetobacteraceae(1.0000)	Roseomonas(1.0000)			0	0	0	0	0	0	0	0	0	0	0	0	0	0	0	0	0	0	0	0	0	0	0	0	0	0	0	0	0	0	0	0	0	0	0	0	0	0	0	0	0	0	0	0	0
zOTU1145	Methylophilaceae(0.8600)	Methylophilus(0.4300)			0	0	0	0	0	0	0	0	0	0	0	0	0	0	0	0	0	0	0	0	0	0	0	0	0	0	0	0	0	0	0	0	0	0	0	0	0	0	0	0	0	0	0	0	0
zOTU1150	Sphingobacteriaceae(1.0000)	Mucilaginibacter(0.7600)			0	0	0	0	0	0	0	0	0	0	0	0	0	0	0	0	0	0	0	0	0	0	0	0	0	0	0	0	0	0	0	0	0	0	0	0	0	0	0	0	0	0	0	0	0
zOTU1152	Streptococcaceae(1.0000)	Lactococcus(1.0000)			0	0	0	0	0	0	0	0	0	0	0	0	0	0	0	0	0	0	0	0	0	0	0	0	0	0	0	0	0	0	0	0	0	0	0	0	0	0	4.45765	0	0	0	0	0	0
zOTU1161	Pseudomonadaceae(0.9700)	Pseudomonas(0.9409)			0	0	0	0	0	0	0	0	0	0	0	0	0	0	0	0	0	0	0	0	0	0	0	0	0	0	0	0	0	0	0	0	0	0	0	0	0	0	0	0	0	0	0	0	0
zOTU1162	Streptomycetaceae(1.0000)	Streptomyces(0.9400)			0	0	0	0	0	0	0	0	0	0	0	0	0	0	0	0	0	0	0	0	0	0	0	0	0	0	0	0	0	0	0	0	0	0	0	0	0	0	4.45765	0	0	0	0	0	0
zOTU1166	Methylocystaceae(0.5800)	Methylosinus(0.1334)			0	0	0	0	0	0	0	0	0	0	0	0	0	0	0	0	0	0	0	0	0	0	0	0	0	0	0	0	0	0	0	0	0	0	0	0	2.55346	0	0	0	0	0	0	0	0
zOTU1167	Psychromonadaceae(0.0300)	Psychromonas(0.0009)			0	0	0	0	0	0	0	0	0	0	0	0	0	0	0	0	0	0	0	0	0	0	0	0	0	0	0	0	0	0	0	0	0	0	0	0	0	0	0	0	0	0	0	0	0
zOTU1171	Clostridiaceae(1.0000)	Clostridium(1.0000)			0	0	0	0	0	0	0	0	0	0	0	0	0	0	0	0	0	0	0	0	0	0	0	0	0	0	0	0	0	0	0	0	0	0	0	0	0	0	0	0	0	0	0	0	0
zOTU1173	Sphingomonadaceae(1.0000)	Sphingobium(0.9900)			0	0	0	0	0	0	0	0	0	0	0	0	0	0	0	0	0	0	0	0	0	0	0	0	0	0	0	0	0	0	0	0	0	0	0	0	0	0	0	0	0	0	0	0	0
zOTU1175	Parachlamydiaceae(1.0000)	Parachlamydia(0.6600)			0	0	0	0	0	0	0	0	0	0	0	0	0	0	0	0	0	0	0	0	0	0	0	0	0	0	0	0	0	0	0	0	0	0	0	0	0	0	0	0	0	0	0	0	0
zOTU1184	Hyphomicrobiaceae(1.0000)	Hyphomicrobium(1.0000)			0	0	0	0	0	0	0	0	0	0	0	0	0	0	0	0	0	0	0	0	0	0	0	0	0	0	0	0	0	0	0	0	0	0	0	0	0	0	0	0	0	0	0	0	0
zOTU1185	Bradyrhizobiaceae(1.0000)	Bosea(1.0000)			0	0	0	0	0	0	0	0	0	0	0	0	0	0	0	0	0	0	0	0	0	0	0	0	0	0	0	0	0	0	0	0	0	0	0	0	0	0	0	0	0	0	0	0	0
zOTU1186	Streptomycetaceae(0.4800)	Streptomyces(0.2304)			0	0	0	0	0	0	0	0	0	0	0	0	0	0	0	0	0	0	0	0	0	0	0	0	0	0	0	0	0	0	0	0	0	0	0	0	0	0	0	0	0	0	0	0	0
zOTU1187	Cytophagaceae(1.0000)	Hymenobacter(1.0000)			0	0	0	0	0	0	0	0	0	0	0	0	0	0	0	0	0	3.99308	0	0	0	0	0	0	0	0	0	0	0	0	0	0	0	0	0	0	0	0	0	0	0	0	0	0	0
zOTU1188	Sphingomonadaceae(1.0000)	Sphingopyxis(0.3800)			0	0	0	0	0	0	0	0	0	0	0	0	0	0	0	0	0	0	0	0	0	0	0	0	0	0	0	0	0	0	0	0	0	0	0	0	0	0	0	0	0	0	0	0	0
zOTU1194	Mycobacteriaceae(0.9900)	Mycobacterium(0.9801)			0	0	0	0	0	0	0	0	0	0	0	0	0	0	0	0	0	0	0	0	0	0	0	0	0	0	0	2.65135	0	0	0	0	0	0	0	0	0	0	0	0	0	0	0	0	0
zOTU1205	Neisseriaceae(0.9900)	Eikenella(0.7227)			0	0	0	0	0	0	0	0	0	0	0	0	0	0	0	0	0	0	0	0	0	0	0	0	0	0	0	0	0	0	0	0	0	0	0	0	0	0	0	0	0	0	0	0	0
zOTU1209	Kordiimonadaceae(0.2000)	Kordiimonas(0.0400)			3.15623	0	0	0	0	0	0	0	0	0	0	0	0	0	0	0	0	0	0	0	0	0	0	0	0	0	0	0	0	0	0	0	0	0	0	0	0	0	0	0	0	0	0	0	0
zOTU1213	Comamonadaceae(0.9800)	Ramlibacter(0.6174)			0	0	0	0	0	0	0	0	0	0	0	0	0	0	0	0	0	0	0	0	0	0	0	0	0	0	0	0	0	0	0	0	0	0	0	0	0	0	0	0	0	0	0	0	0
zOTU1214	Comamonadaceae(0.7500)	Delftia(0.2925)			0	0	0	0	0	0	0	0	0	0	0	0	0	0	0	0	0	0	0	0	0	0	0	0	0	0	0	0	0	0	0	0	0	0	0	0	0	0	0	0	0	0	0	0	0
zOTU1229	Legionellaceae(0.9900)	Legionella(0.9801)			0	0	0	0	0	0	0	0	0	0	0	0	0	0	0	0	0	0	0	0	0	0	0	0	0	0	0	0	0	0	0	0	0	0	0	0	0	0	0	0	0	0	0	0	0
zOTU1233	Aerococcaceae(0.8200)	Facklamia(0.4920)			0	0	0	0	0	0	0	0	0	0	0	0	0	0	0	0	0	0	0	0	0	0	0	0	0	0	0	0	0	0	0	0	0	0	0	0	0	0	0	0	0	0	0	0	0
zOTU1234	Myxococcaceae(0.3300)	Pyxidicoccus(0.1023)			0	0	0	0	0	0	0	0	0	0	0	0	0	0	0	0	0	0	0	0	0	0	0	0	0	0	0	0	0	0	0	0	0	0	0	0	0	0	0	0	0	0	0	0	0
zOTU1236	Chitinophagaceae(1.0000)	Sediminibacterium(1.0000)			0	0	0	0	0	0	0	0	0	0	0	0	0	0	0	0	0	0	0	0	0	0	0	0	0	0	0	0	0	0	0	0	0	0	0	0	0	0	0	2.16333	0	0	0	0	0
zOTU1241	Paenibacillaceae(1.0000)	Paenibacillus(1.0000)			0	0	0	0	0	0	0	0	0	0	0	0	0	0	0	0	0	0	0	0	0	0	0	0	0	0	0	0	0	0	0	0	0	0	0	0	0	0	0	2.16333	0	0	0	0	0
zOTU1244	Lactobacillaceae(1.0000)	Lactobacillus(0.9900)			0	0	0	0	0	0	0	0	0	0	0	0	0	0	0	0	0	0	0	0	0	0	0	0	0	0	0	0	0	0	0	0	0	0	0	0	0	0	0	0	0	0	0	0	0
zOTU1246	Lactobacillaceae(1.0000)	Pediococcus(0.9600)			0	0	0	0	0	0	0	0	0	0	0	0	0	0	0	0	0	0	0	0	0	0	0	0	0	0	0	0	0	0	0	0	0	0	0	0	0	0	0	0	0	0	0	0	0
zOTU1253	Lysobacteraceae(1.0000)	Pseudoxanthomonas(0.9900)			0	0	0	0	0	0	0	0	0	0	0	0	0	0	0	0	0	0	0	0	0	0	0	0	0	0	0	0	0	0	0	0	0	0	0	0	2.55346	0	0	0	0	0	0	0	0
zOTU1257	Flavobacteriaceae(0.5900)	Empedobacter(0.0767)			0	0	0	0	0	0	0	0	0	0	0	0	0	0	0	0	0	0	0	0	0	0	0	0	0	0	0	0	0	0	0	0	0	0	0	0	3.19183	0	0	2.16333	0	0	0	0	0
zOTU1258	Planococcaceae(0.9000)	Sporosarcina(0.7830)			0	0	0	0	0	0	0	0	0	0	0	0	0	0	0	0	0	0	0	0	0	0	0	0	0	0	0	0	0	0	0	0	0	0	0	0	0	0	0	0	0	0	0	0	0
zOTU1260	Haliangiaceae(0.6400)	Haliangium(0.4096)			4.20831	0	0	0	0	0	0	0	0	0	0	0	0	0	0	0	0	0	0	0	0	0	0	0	0	0	0	0	0	0	0	0	0	0	0	0	0	0	0	0	0	0	0	0	0
zOTU1271	Dietziaceae(0.8400)	Dietzia(0.7056)			0	0	0	0	0	0	0	0	0	0	0	0	0	0	0	0	0	0	0	0	0	0	0	0	0	0	0	0	0	0	0	0	0	0	0	0	0	0	4.45765	0	0	0	0	0	0
zOTU1279	Rhizobiaceae(0.8100)	Ensifer(0.6318)			0	0	0	0	0	0	0	0	0	0	0	0	0	0	0	0	0	0	0	0	0	0	0	0	0	0	0	3.53513	0	0	0	0	0	0	0	0	0	0	0	0	0	0	0	0	0
zOTU1280	Brucellaceae(0.9900)	Ochrobactrum(0.9702)			0	0	0	0	0	0	0	0	0	0	0	0	0	0	0	0	0	0	0	0	0	0	0	0	0	0	0	5.3027	2.13447	0	0	0	0	0	0	0	0	0	0	0	0	0	0	0	0
zOTU1283	Comamonadaceae(0.9700)	Variovorax(0.6984)			0	0	0	0	0	0	0	0	0	0	0	0	0	0	0	0	0	0	0	0	0	0	0	0	0	0	0	3.53513	0	0	0	0	0	0	0	0	0	0	0	0	0	0	0	0	0
zOTU1286	Thioalkalispiraceae(0.0600)	Thioprofundum(0.0036)			0	0	0	0	0	0	0	0	0	0	0	0	0	0	0	0	0	0	0	0	0	0	0	0	0	0	0	3.53513	0	0	0	0	0	0	0	0	0	0	0	0	0	0	0	0	0
zOTU1291	Succinivibrionaceae(0.2600)	Anaerobiospirillum(0.0624)			0	0	0	0	0	0	0	0	0	0	0	0	0	0	0	0	0	0	0	0	0	0	0	0	0	0	0	14.1405	0	0	0	0	0	0	0	0	0	0	0	0	0	0	0	0	0
zOTU1292	Verrucomicrobiaceae(1.0000)	Prosthecobacter(0.9700)			0	0	0	0	0	0	0	0	0	0	0	0	0	0	0	0	0	0	0	0	0	0	0	0	0	0	0	0	0	0	0	0	0	0	0	0	0	0	0	0	0	0	0	0	0
zOTU1296	Planctomycetaceae(1.0000)	Aquisphaera(0.5800)			0	0	0	0	0	0	0	0	0	0	0	0	0	0	0	0	0	0	0	0	0	0	0	0	0	0	0	0	0	0	0	0	0	0	0	0	0	0	3.71471	0	0	0	0	0	0
zOTU1300	Flavobacteriaceae(1.0000)	Flavobacterium(1.0000)			0	0	0	0	0	0	0	0	0	0	0	0	0	0	0	0	0	0	0	0	0	0	0	0	0	0	0	0	0	0	0	0	0	0	0	0	0	0	0	0	0	0	0	0	0
zOTU1303	Moraxellaceae(0.9900)	Perlucidibaca(0.7920)			0	0	0	0	0	0	0	0	0	0	0	0	0	0	0	0	0	0	0	0	0	0	0	0	0	0	0	0	0	0	0	0	0	0	0	0	0	0	0	0	0	0	0	0	0
zOTU1307	Cytophagaceae(1.0000)	Dyadobacter(1.0000)			0	0	0	0	0	0	0	0	0	0	0	0	0	0	0	0	0	0	0	0	0	0	0	0	0	0	0	0	0	0	0	0	0	0	0	0	0	0	0	0	0	0	0	0	0
zOTU1322	Phyllobacteriaceae(0.9400)	Mesorhizobium(0.8836)			0	0	0	0	0	0	0	0	0	0	0	0	0	0	0	0	0	0	0	0	0	0	0	0	0	0	0	4.41891	0	0	0	0	0	0	0	0	0	0	0	0	0	0	0	0	0
zOTU1323	Caulobacteraceae(1.0000)	Phenylobacterium(0.5000)			0	0	0	0	0	0	0	0	0	0	0	0	0	0	0	0	0	0	0	0	0	0	0	0	0	0	0	0	0	0	0	0	0	0	0	0	0	0	0	0	0	0	0	0	0
zOTU1324	Peptoniphilaceae(1.0000)	Peptoniphilus(1.0000)			0	0	0	0	0	0	0	0	0	0	0	0	0	0	0	0	0	0	0	0	0	0	0	0	0	0	0	0	0	0	0	0	0	0	0	0	0	0	0	0	0	0	0	0	0
zOTU1326	Sphingobacteriaceae(1.0000)	Sphingobacterium(1.0000)			0	0	0	0	0	0	0	0	0	0	0	0	0	0	0	0	0	0	0	0	0	0	0	0	0	0	0	0	0	0	0	0	0	0	0	0	0	0	0	0	0	0	0	0	0
zOTU1336	Flammeovirgaceae(0.5200)	Fulvivirga(0.1456)			0	0	0	0	0	0	0	0	0	0	0	0	0	0	0	0	0	0	0	0	0	0	0	0	0	0	0	0	0	0	0	0	0	0	0	0	0	0	0	0	0	0	0	0	0
zOTU1339	Microbacteriaceae(0.9900)	Diaminobutyricimonas(0.0693)			0	0	0	0	0	0	0	0	0	0	0	0	0	0	0	0	0	0	0	0	0	0	0	0	0	0	0	0	0	0	0	0	0	0	0	0	2.55346	0	0	0	0	0	0	0	0
zOTU1351	Lysobacteraceae(1.0000)	Tahibacter(1.0000)			0	0	0	0	0	0	0	0	0	0	0	0	0	0	0	0	0	0	0	0	0	0	0	0	0	0	0	0	0	0	0	0	0	0	0	0	0	0	0	0	0	0	0	0	0
zOTU1355	Comamonadaceae(0.9700)	Pseudacidovorax(0.5820)			0	0	0	0	0	3.8355	0	0	0	0	0	0	0	0	0	0	0	0	0	0	0	0	0	0	0	0	0	0	0	0	0	0	0	0	0	0	0	0	0	0	0	0	0	0	0
zOTU1356	Oxalobacteraceae(0.9500)	Noviherbaspirillum(0.8075)			0	0	0	0	0	0	0	0	0	0	0	0	0	0	0	0	0	0	0	0	0	0	0	0	0	0	0	2.65135	2.13447	0	0	0	0	0	0	0	0	0	0	0	0	0	0	0	0
zOTU1359	Nocardioidaceae(1.0000)	Nocardioides(1.0000)			0	0	0	0	0	0	0	0	0	0	0	0	0	0	0	0	0	0	0	0	0	0	0	0	0	0	0	0	0	0	0	0	0	0	0	0	0	0	2.22883	0	0	0	0	0	0
zOTU1365	Microbacteriaceae(0.5600)	Microbacterium(0.1008)			0	0	0	0	0	0	0	0	0	0	0	0	0	0	0	0	0	0	0	0	0	0	0	0	0	0	0	0	0	0	0	0	0	0	0	0	0	0	0	0	0	0	0	0	0
zOTU1369	Pseudomonadaceae(0.4500)	Pseudomonas(0.1980)			0	0	0	0	0	0	0	0	0	0	0	0	0	0	0	0	0	0	0	0	0	0	0	0	0	0	0	0	0	0	0	0	0	0	0	0	0	0	0	0	0	0	0	0	0
zOTU1375	Moraxellaceae(0.9900)	Moraxella(0.6138)			0	0	0	0	0	0	0	0	0	0	0	0	0	0	0	0	0	0	0	0	0	0	0	0	0	0	0	0	0	0	0	0	0	0	0	0	0	0	0	0	0	0	0	0	0
zOTU1376	Chitinophagaceae(1.0000)	Sediminibacterium(1.0000)			0	0	0	0	0	0	0	0	0	0	0	0	0	0	0	0	0	0	0	0	0	0	0	0	0	0	0	0	0	0	0	0	0	0	0	0	0	0	0	0	0	0	0	0	0
zOTU1377	Unclassified_Clostridiales(0.4300)	Blautia(0.1849)			0	0	0	0	0	0	0	0	0	0	0	0	0	0	0	0	0	0	0	0	0	0	0	0	0	0	0	0	0	0	0	0	0	0	0	0	0	0	0	0	0	0	0	0	0
zOTU1379	Lactobacillaceae(1.0000)	Lactobacillus(1.0000)			0	0	0	0	0	0	0	0	0	0	0	0	0	0	0	0	0	0	0	0	0	0	0	0	0	0	0	0	0	0	0	0	0	0	0	0	0	0	0	0	0	0	0	0	0
zOTU1380	Ruminococcaceae(1.0000)	Fastidiosipila(1.0000)			0	0	0	0	0	0	0	0	0	0	0	0	0	0	0	0	0	0	0	0	0	0	0	0	0	0	0	0	0	0	0	0	0	0	0	0	0	0	0	0	0	0	0	0	0
zOTU1385	Sphingomonadaceae(1.0000)	Sphingomonas(1.0000)			0	0	0	0	0	0	0	0	0	0	0	0	0	0	0	0	0	0	0	0	0	0	0	0	0	0	0	3.53513	0	0	0	0	0	0	0	0	0	0	0	0	0	0	0	0	0
zOTU1404	Neisseriaceae(0.1300)	Aquaspirillum(0.0169)			0	0	0	0	0	0	0	0	0	0	0	0	0	0	0	0	0	0	0	0	0	0	0	0	0	0	0	0	0	0	0	0	0	0	0	0	0	0	0	0	0	0	0	0	0
zOTU1405	Eubacteriaceae(1.0000)	Eubacterium(1.0000)			0	0	0	0	0	0	0	0	0	0	0	0	0	0	0	0	0	0	0	0	0	0	0	0	0	0	0	0	0	0	0	0	0	0	0	0	0	0	0	0	0	0	0	0	0
zOTU1406	Prevotellaceae(1.0000)	Prevotella(1.0000)			0	0	0	0	0	0	0	0	0	0	0	0	0	0	0	0	0	0	0	0	0	0	0	0	0	0	0	0	0	0	0	0	0	0	0	0	0	0	0	0	0	0	0	0	0
zOTU1408	Bacteroidaceae(1.0000)	Bacteroides(1.0000)			0	0	0	0	0	0	0	0	0	0	0	0	0	0	0	0	0	0	0	0	0	0	0	0	0	0	0	0	0	0	0	0	0	0	0	0	0	0	0	0	0	0	0	0	0
zOTU1410	Planctomycetaceae(1.0000)	Singulisphaera(0.6900)			0	0	0	0	0	0	0	0	0	0	0	0	0	0	0	0	0	0	0	0	0	0	0	0	0	0	0	0	0	0	0	0	0	0	0	0	0	0	3.71471	0	0	0	0	0	0
zOTU1415	Sphingomonadaceae(0.9600)	Sphingobium(0.8928)			0	0	0	0	0	0	0	0	0	0	0	0	0	0	0	0	0	0	0	0	0	0	0	0	0	0	0	0	0	0	0	0	0	0	0	0	0	0	0	0	0	0	0	0	0
zOTU1422	Flavobacteriaceae(1.0000)	Chryseobacterium(1.0000)			0	0	0	0	0	0	0	0	0	0	0	0	0	0	0	0	0	0	0	0	0	0	0	0	0	0	0	0	0	0	0	0	0	0	0	0	0	0	0	0	0	0	3.72024	0	0
zOTU1423	Deinococcaceae(1.0000)	Deinococcus(1.0000)			0	0	0	0	0	0	0	0	0	0	0	0	0	0	0	0	0	0	0	0	0	0	0	0	0	0	0	2.65135	0	0	0	0	0	0	0	0	0	0	0	0	0	0	0	0	0
zOTU1427	Opitutaceae(0.9200)	Opitutus(0.7912)			0	0	0	0	0	0	0	0	0	0	0	0	0	0	0	0	0	0	0	0	0	0	0	0	0	0	0	0	0	0	0	0	0	0	0	0	0	0	4.45765	0	0	0	0	0	0
zOTU1428	Desulfarculaceae(0.4000)	Desulfatiglans(0.1600)			0	0	0	0	0	0	0	0	0	0	0	0	0	0	0	0	0	0	0	0	0	0	0	0	0	0	0	0	0	0	0	0	0	0	0	0	0	0	5.94354	0	0	0	0	0	0
zOTU1443	Alcaligenaceae(0.4700)	Azohydromonas(0.2209)			0	0	0	0	0	0	0	0	0	0	0	0	0	0	0	0	0	0	0	0	0	0	0	0	0	0	0	6.18648	0	0	0	0	0	0	0	0	0	0	0	0	0	0	0	0	0
zOTU1447	Bacillaceae(1.0000)	Bacillus(1.0000)			0	0	0	0	0	0	0	0	0	0	0	0	0	0	0	0	0	0	0	0	0	0	0	0	0	0	0	2.65135	0	0	0	0	0	0	0	0	0	0	0	2.16333	0	0	0	0	0
zOTU1459	Pseudomonadaceae(1.0000)	Pseudomonas(1.0000)			0	0	0	0	0	0	0	0	0	0	0	0	0	0	0	0	0	0	0	0	0	0	0	0	0	0	0	0	0	0	0	0	0	0	0	0	0	0	2.97177	0	0	0	0	0	0
zOTU1469	Chitinophagaceae(1.0000)	Terrimonas(1.0000)			0	0	0	0	0	0	0	0	0	0	0	0	0	0	0	0	0	0	0	0	0	0	0	0	0	0	0	0	0	0	0	0	0	0	0	0	0	0	2.22883	0	0	0	0	0	0
zOTU1471	Planctomycetaceae(0.9800)	Rubinisphaera(0.8526)			0	0	0	0	0	0	0	0	0	0	0	0	0	0	0	0	0	0	0	0	0	0	0	0	0	0	0	0	0	0	0	0	0	0	0	0	0	0	0	2.16333	0	0	0	0	0
zOTU1472	Oxalobacteraceae(0.9600)	Noviherbaspirillum(0.7296)			0	0	0	0	0	0	0	0	0	0	0	0	0	0	0	0	0	0	0	0	0	0	0	0	0	0	0	11.4892	0	0	0	0	0	0	0	0	0	0	0	0	0	0	0	0	0
zOTU1474	Phyllobacteriaceae(0.5300)	Mesorhizobium(0.2756)			0	0	0	0	0	0	0	0	0	0	0	0	0	0	0	0	0	0	0	0	0	0	0	0	0	0	0	0	0	0	0	0	0	0	0	0	7.66039	0	0	0	0	0	0	0	0
zOTU1495	Sneathiellaceae(0.1900)	Sneathiella(0.0342)			0	0	0	0	0	0	0	0	0	0	0	0	0	0	0	0	0	0	0	0	0	0	0	0	0	0	0	0	0	0	0	0	0	0	0	0	0	0	0	2.16333	0	0	0	0	0
zOTU1500	Bacillaceae(0.9300)	Bacillus(0.7998)			0	0	0	0	0	0	0	0	0	0	0	0	0	0	0	0	0	0	0	0	0	0	0	0	0	0	0	0	0	0	0	0	0	0	0	0	0	0	0	0	0	0	0	0	0
zOTU51	Lysobacteraceae(1.0000)	Stenotrophomonas(1.0000)	Stenotrophomonas		3.15623	0	0	0	0	0	2.37671	0	0	0	0	0	0	0	0	0	0	0	0	0	0	0	0	0	0	0	0	0	0	0	0	0	0	0	0	0	0	0	16.3447	2.16333	0	0	0	0	0
zOTU57	Moraxellaceae(1.0000)	Acinetobacter(1.0000)	Acinetobacter		0	0	0	0	0	0	0	0	0	0	0	0	0	0	0	0	0	0	0	0	0	0	0	0	0	0	0	0	0	0	0	0	0	0	0	0	0	0	0	0	0	0	0	0	0
zOTU64	Acetobacteraceae(1.0000)	Asaia(0.9300)	Asaia		0	0	0	0	0	0	0	0	0	0	0	0	0	0	0	0	0	0	0	0	0	0	0	0	0	0	0	0	0	0	0	0	0	0	0	0	0	0	0	0	0	0	0	0	0
zOTU103	Enterobacteriaceae(1.0000)	Cronobacter(0.8300)	Cronobacter		0	0	0	0	0	0	0	0	0	0	0	0	0	0	0	0	0	0	0	0	0	0	0	0	0	0	0	0	0	0	0	0	0	0	0	0	0	0	0	0	0	0	0	0	0
a Taxonomic assignment scores for family and genus are provided between brackets. In general, taxonomic assignments are considered reliable when bootstrap confidence values exceed 0.80.
b zOTUs with a mean relative abundance > 1% in at least one of the subgroups based on host caterpillar and parasitism status for caterpillars and host caterpillar and parasitoid species for parasitoid larvae were also identified by a BLAST search against type materials in GenBank. When no significant similarity was found with type materials (>97% identity), the BLAST analysis was performed agains…
[truncated: 100 more columns]

## Sheet: Table S6 PERMANOVA
Table S6: Results of additional PERMANOVA on the external and internal bacterial community composition of the investigated caterpillars (left) and parasitoid larvae (right) where the terms were swapped to run the analysis*
	Caterpillars							Parasitoid larvae
	External (n = 43)			Internal (n = 46)				External (n = 30)			Internal (n = 25)
	F	p		F	p			F	p		F	p
Parasitism status	8.253	<0.001		16.034	<0.001		Parasitoid species	22.833	<0.001		25.177	<0.001
Host	51.531	<0.001		76.163	<0.001		Host	27.525	<0.001		0.710	0.503
Parasitism status:Host	9.618	<0.001		8.452	<0.001		Parasitoid species:Host	7.057	0.002		2.507	0.052
* Statistical differences (p < 0.05) are indicated in bold.

## Sheet: Table S7 PERMANOVA (Family)
Table S7: Results of PERMANOVA on the external and internal bacterial community composition of the investigated caterpillars (left) and parasitoid larvae (right) when zOTUs were grouped at family level. The analysis was repeated by swapping the terms in the model*
	Caterpillars							Parasitoid larvae
	External (n = 43)			Internal (n = 46)				External (n = 30)			Internal (n = 25)
	F	p		F	p			F	p		F	p
Host	60.575	<0.001		92.783	<0.001		Host	35.225	<0.001		1.267	0.271
Parasitism status	7.119	<0.001		17.75	<0.001		Parasitoid species	29.431	<0.001		37.345	<0.001
Host:Parasitism status	10.801	<0.001		10.585	<0.001		Host:Parasitoid species	8.296	<0.001		3.555	0.028
* Statistical differences (p < 0.05) are indicated in bold.
	Caterpillars							Parasitoid larvae
	External (n = 43)			Internal (n = 46)				External (n = 30)			Internal (n = 25)
	F	p		F	p			F	p		F	p
Parasitism status	7.409	<0.001		18.197	<0.001		Parasitoid species	31.216	<0.001		37.436	<0.001
Host	59.996	<0.001		91.888	<0.001		Host	33.439	<0.001		1.177	0.503
Parasitism status:Host	10.801	<0.001		10.585	<0.001		Parasitoid species:Host	8.296	<0.001		3.555	0.026
* Statistical differences (p < 0.05) are indicated in bold.

## Sheet: Table S8 Indicator species
Table S8: Results of the indicator species analysis. The analysis was run for each host caterpillar separately, for both the external and internal microbiome
Treatment	zOTU ID	Family (Silva)*	Genus (Silva/Genbank)*	Stat	p value
External microbiome
Pieris brassicae Unparasitised	zOTU14	Pseudomonadaceae	Pseudomonas	0.61	0.002
	zOTU15	Leptotrichiaceae	Unidentified bacterium*	0.577	0.021
	zOTU41	Pseudomonadaceae	Pseudomonas	0.545	0.021
	zOTU48	Comamonadaceae	Polaromonas	0.58	0.004
	zOTU73	Lactobacillaceae	Pediococcus	0.57	0.002
	zOTU74	Methylophilaceae	Methylophilus	0.7	0.003
	zOTU82	Pseudomonadaceae	Pseudomonas	0.509	0.025
	zOTU96	Bacillaceae	Bacillus	0.578	0.031
	zOTU100	Flavobacteriaceae	Flavobacterium	0.61	0.003
	zOTU115	Pseudomonadaceae	Pseudomonas	0.537	0.023
	zOTU131	Burkholderiaceae	Limnobacter	0.509	0.021
	zOTU162	Pseudomonadaceae	Pseudomonas	0.51	0.01
Pieris brassicae parasitised by Cotesia glomerata	zOTU112	Sphingobacteriaceae	Sphingobacterium	0.386	0.03
Pieris rapae Unparasitised	zOTU1	Enterococcaceae	Enterococcus	0.659	0.001
	zOTU5	Enterobacteriaceae	Serratia	0.793	0.001
Pieris rapae parasitised by Cotesia glomerata	zOTU3	Pseudomonadaceae	Pseudomonas	0.802	0.003
	zOTU8	Pseudomonadaceae	Pseudomonas	0.755	0.005
	zOTU11	Enterobacteriaceae	Pantoea	0.802	0.003
Pieris rapae parasitised by Cotesia rubecula	zOTU4	Enterobacteriaceae	Enterobacteriaceae	0.477	0.046
	zOTU13	Staphylococcaceae	Staphylococcus	0.536	0.045
Internal microbiome
Pieris brassicae parasitised by Cotesia glomerata	zOTU2	Rickettsiaceae	Wolbachia*	0.863	0.001
	zOTU9	Nosematidae	Nosema*	0.683	0.001
Pieris rapae Unparasitised	zOTU3	Pseudomonadaceae	Pseudomonas	0.598	0.009
	zOTU6	Enterobacteriaceae	Pseudomonas	0.805	0.002
	zOTU7	Enterobacteriaceae	Enterobacteriaceae	0.819	0.001
	zOTU11	Pseudomonadaceae	Pantoea (97.9%)	0.584	0.009
	zOTU13	Enterobacteriaceae	Staphylococcus	0.395	0.036
	zOTU14	Pseudomonadaceae	Pseudomonas	0.679	0.003
	zOTU17	Nosematidae	Stenotrophomonas	0.849	0.001
	zOTU24	Enterobacteriaceae	Pseudomonas	0.71	0.005
	zOTU32	Rhizobiaceae	Sphingobium	0.57	0.021
	zOTU41	Staphylococcaceae	Pseudomonas	0.593	0.011
	zOTU48	Pseudomonadaceae	Polaromonas	0.697	0.003
	zOTU49	Leptotrichiaceae	Pedobacter	0.813	0.002
	zOTU53	Streptococcaceae	Micrococcaceae	0.666	0.002
	zOTU56	Lysobacteraceae	Stenotrophomonas	0.819	0.001
	zOTU59	Pseudomonadaceae	Cupriavidus	0.84	0.001
	zOTU62	Anaplasmataceae	Phyllobacterium	0.832	0.001
	zOTU69	Enterobacteriaceae	Kocuria	0.664	0.004
	zOTU72	Moraxellaceae	Arthrobacter	0.563	0.013
	zOTU73	Sphingomonadaceae	Pediococcus	0.627	0.007
	zOTU81	Dietziaceae	Yersinia	0.807	0.001
	zOTU83	Pseudomonadaceae	Pelomonas	0.717	0.003
	zOTU86	Comamonadaceae	Acetobacter	0.665	0.004
	zOTU99	Sphingobacteriaceae	Anoxybacillus	0.577	0.041
	zOTU104	Unclassified_Burkholderiales	Aquincola	0.588	0.013
	zOTU107	Lysobacteraceae	Pantoea	0.537	0.042
	zOTU110	Burkholderiaceae	Corynebacterium	0.703	0.003
	zOTU116	Pasteurellaceae	Cellvibrio	0.557	0.045
	zOTU123	Leuconostocaceae	Aquabacterium	0.652	0.003
Pieris rapae parasitised by Cotesia glomerata	zOTU2	Rickettsiaceae	Wolbachia*	0.908	0.001
	zOTU9	Nosematidae	Nosema*	0.739	0.002
Pieris rapae parasitised by Cotesia rubecula	zOTU4	Enterobacteriaceae	Enterobacteriaceae	0.402	0.001
	zOTU9	Nosematidae	Nosema*	0.739	0.002
*Identifications from Table S5.

## Sheet: Table S9 Kruskal-Wallis
Table S9: Results of the Kruskal-Wallis analysis to assess whether the relative abundance of individual zOTUs differed significantly among the different treatments applied to the caterpillars, i.e. parasitised with Cotesia glomerata or Cotesia rubecula, or non-parasitised*
zOTUa	Highest match with GenBank entry (type strains)b	Pieris brassicae			Pieris rapae			P. brassicae & P. rapae
		PBext	PBint		PRext	PRint		All Ext	All Int
zOTU1	Enterococcus	0.123	0.005		0.005	0.006		<0.001	<0.001
zOTU2	Wolbachia*	ND	<0.001		ND	<0.001		ND	<0.001
zOTU3	Pseudomonas	0.127	ND		0.001	0.007		<0.001	<0.001
zOTU4	Enterobacteriaceae	0.69	0.664		0.008	<0.001		0.01	0.012
zOTU5	Serratia	0.422	ND		0.002	0.268		<0.001	0.082
zOTU6	Pseudomonas	0.046	ND		0.026	<0.001		0.016	<0.001
zOTU7	Enterobacteriaceae	0.008	0.124		0.378	<0.001		0.032	<0.001
zOTU8	Pseudomonas	ND	ND		0.004	ND		<0.001	ND
zOTU9	Nosema*	ND	<0.001		ND	<0.001		ND	<0.001
zOTU13	Staphylococcus	0.038	ND		0.005	0.021		<0.001	<0.001
zOTU14	Pseudomonas	<0.001	ND		0.418	0.007		0.002	<0.001
zOTU15	Unidentified bacterium*	0.081	ND		ND	ND		0.006	ND
zOTU17	Stenotrophomonas	0.146	ND		0.823	<0.001		0.505	<0.001
zOTU32	Sphingobium	0.038	ND		0.604	0.015		0.135	<0.001
zOTU48	Polaromonas	0.003	ND		0.055	0.004		0.003	<0.001
zOTU49	Pedobacter	ND	ND		0.338	<0.001		0.29	<0.001
zOTU53	Micrococcaceae	ND	ND		0.338	0.002		0.29	<0.001
zOTU56	Stenotrophomonas	0.146	ND		ND	<0.001		0.075	<0.001
zOTU59	Cupriavidus	ND	ND		ND	<0.001		ND	<0.001
zOTU73	Pediococcus	<0.001	ND		0.178	0.009		0.003	<0.001
zOTU77	Staphylococcus	0.421	ND		0.057	0.136		0.182	0.025
* Statistical differences (p < 0.05) are indicated in bold. ND = not determined
a The analysis was limited to the most abundant zOTUs, occurring at a mean relative abundance > 1% in at least one of the treatment groups.
b Identified by a BLAST search against Genbank (type strains). When no significant similarity was found with type materials (>97% identity), the BLAST analysis was performed against entire GenBank (indicated with an asterisk). Identifications were performed at genus level; when identical scores were obtained for different genera, identifications were performed at family level. When identity perce…
